# Supplementary material for: Breast tumor microbiome regulates anti-tumor immunity and T cell-associated metabolites
Source: Sci Rep. 2026 Apr 16;16:17587. doi: 10.1038/s41598-026-48719-5 (PMC13243561; doi:10.1038/s41598-026-48719-5)
Supplement: Supplementary file 1 — Supplementary Information 1. [file 41598_2026_48719_MOESM1_ESM.xlsx]

## Sheet: immune_staph_spearman_results_A
group	cell	rho	p	p_adj	n
All	B.cells.naive	0.039354	0.494945	0.8017140132018554	303
All	B.cells.memory	0.10321419230319813	0.0728121	0.2669776027624633	303
All	Plasma.cells	0.1157956160919756	0.044	0.1936	303
All	T.cells.CD8	-0.0206174	0.7207623316072038	0.8583650049530801	303
All	T.cells.CD4.naive	0.0758809	0.1877411876848651	0.4348760887909398	303
All	T.cells.CD4.memory.resting	-0.0379763	0.5101816447648171	0.8017140132018554	303
All	T.cells.CD4.memory.activated	0.0063071	0.9129372474623906	0.9129372474623906	303
All	T.cells.follicular.helper	0.0170848	0.767089	0.8583650049530801	303
All	T.cells.regulatory..Tregs.	-0.0742107	0.19767094945042718	0.4348760887909398	303
All	T.cells.gamma.delta	0.013174150049470267	0.8193484138188492	0.8583650049530801	303
All	NK.cells.resting	0.048674158289046074	0.3985216014068518	0.7970432028137036	303
All	NK.cells.activated	-0.014663	0.7993443363007633	0.8583650049530801	303
All	Monocytes	0.24797830683444125	1.2591166784420171e-5	1.385028346286219e-4	303
All	Macrophages.M0	-0.18382	0.0013093	0.00720118	303
All	Macrophages.M1	-0.203167	3.721556371405981e-4	0.00272914	303
All	Macrophages.M2	-0.0878367	0.12711084498562453	0.3994912270976771	303
All	Dendritic.cells.resting	-0.014525	0.801193	0.8583650049530801	303
All	Dendritic.cells.activated	0.027771289956277714	0.6301563843382183	0.8583650049530801	303
All	Mast.cells.resting	-0.0382772	0.5068330743595205	0.8017140132018554	303
All	Mast.cells.activated	0.0766994	0.18301054755787752	0.4348760887909398	303
All	Eosinophils	0.2591135324881705	4.877074054586102e-6	1.0729562920089425e-4	303
All	Neutrophils	-0.030687	0.5946689876383837	0.8583650049530801	303
TNBC	B.cells.naive	0.23250748686136355	0.0510334	0.2806838350426121	71
TNBC	B.cells.memory	0.13355072776844146	0.26685830878179234	0.4516063687076486	71
TNBC	Plasma.cells	0.19257054846967062	0.10763270893103412	0.3682504407267746	71
TNBC	T.cells.CD8	0.1971800496049962	0.0993111	0.3682504407267746	71
TNBC	T.cells.CD4.naive	0.1437110270276232	0.23183129501167574	0.4452598472675075	71
TNBC	T.cells.CD4.memory.resting	-0.140402	0.24286900760045865	0.4452598472675075	71
TNBC	T.cells.CD4.memory.activated	0.2976356531851181	0.011708214279223764	0.0858602	71
TNBC	T.cells.follicular.helper	0.15945103297181584	0.1841034857346157	0.41740034696265893	71
TNBC	T.cells.regulatory..Tregs.	-0.0179647	0.881792	0.9036969702601123	71
TNBC	T.cells.gamma.delta	0.014617872674294045	0.9036969702601123	0.9036969702601123	71
TNBC	NK.cells.resting	-0.159406	0.18423022097205213	0.41740034696265893	71
TNBC	NK.cells.activated	0.11620686002265751	0.33450940084255565	0.5049375614746865	71
TNBC	Monocytes	0.4056917466048102	4.481626604049263e-4	0.00492979	71
TNBC	Macrophages.M0	-0.417123	2.959757633929597e-4	0.00492979	71
TNBC	Macrophages.M1	0.064499	0.5930725935912002	0.7248665032781337	71
TNBC	Macrophages.M2	-0.157455	0.18972743043757223	0.41740034696265893	71
TNBC	Dendritic.cells.resting	0.0454282	0.7067796425056082	0.8183764281643885	71
TNBC	Dendritic.cells.activated	0.11389584752632541	0.3442756100963772	0.5049375614746865	71
TNBC	Mast.cells.resting	0.0894879	0.45799936192458357	0.6138154792125475	71
TNBC	Mast.cells.activated	-0.086285	0.47431196120969576	0.6138154792125475	71
TNBC	Eosinophils	0.18761515684349478	0.11717059477670101	0.3682504407267746	71
TNBC	Neutrophils	-0.029316	0.8082467690749684	0.8890714459824653	71
HR+	B.cells.naive	-0.0138944	0.833277	0.9409262556551674	232
HR+	B.cells.memory	0.0982746	0.13559344079329702	0.36594988851537175	232
HR+	Plasma.cells	0.11317878556838627	0.0854129	0.2684404244304568	232
HR+	T.cells.CD8	-0.0871436	0.1859417580402943	0.3718835160805886	232
HR+	T.cells.CD4.naive	0.0547671	0.40636617857456336	0.5960037285760262	232
HR+	T.cells.CD4.memory.resting	-0.00844844	0.8981568803981143	0.9409262556551674	232
HR+	T.cells.CD4.memory.activated	-0.0948769	0.14970677257447024	0.36594988851537175	232
HR+	T.cells.follicular.helper	-0.0327186	0.6200384962559978	0.7662875030277735	232
HR+	T.cells.regulatory..Tregs.	-0.0909606	0.16732443926023208	0.3681137663725106	232
HR+	T.cells.gamma.delta	0.010071538866666157	0.8787291930729657	0.9409262556551674	232
HR+	NK.cells.resting	0.1269304040537628	0.0535177	0.23547785089086867	232
HR+	NK.cells.activated	-0.0587654	0.3729167457384409	0.586012	232
HR+	Monocytes	0.20461730294507338	0.00173018	0.012688000023275976	232
HR+	Macrophages.M0	-0.143762	0.0285766	0.15717134683796968	232
HR+	Macrophages.M1	-0.2941	5.199320243212469e-6	1.1438504535067432e-4	232
HR+	Macrophages.M2	-0.0721396	0.2738285112380467	0.5020189372697522	232
HR+	Dendritic.cells.resting	-0.0320729	0.6269625024772691	0.7662875030277735	232
HR+	Dendritic.cells.activated	0.00190191	0.9770140567857546	0.9770140567857546	232
HR+	Mast.cells.resting	-0.0655385	0.32025730835371324	0.5419739064447455	232
HR+	Mast.cells.activated	0.12144759050744729	0.0647929	0.23757392925131637	232
HR+	Eosinophils	0.2817493589618877	1.3192481848866176e-5	1.4511730033752793e-4	232
HR+	Neutrophils	-0.0322944	0.6245841372741867	0.7662875030277735	232
