# Supplementary material for: Breast tumor microbiome regulates anti-tumor immunity and T cell-associated metabolites
Source: Sci Rep. 2026 Apr 16;16:17587. doi: 10.1038/s41598-026-48719-5 (PMC13243561; doi:10.1038/s41598-026-48719-5)
Supplement: Supplementary file 2 — Supplementary Information 2. [file 41598_2026_48719_MOESM2_ESM.xlsx]

## Sheet: Sheet1
	Hospital	Race	Age	HistDiff	ER	PR	Her2	TumorSizeCm	LymphaticInvasion	NodePositive	Stage	HistGrade
BCM109T	CCF	Caucasian	63	IDC	No	No	No	1.8	Yes	No	1	3
BCM118T	CCF	Caucasian	75	IDC	Yes	Yes	No	2.8	Undetermined	Yes	2	3
BCM131T	CCF	Caucasian	80	IDC	No	No	No	2.5	No	No	2	3
BCM136T	CCF	Caucasian	48	IDC	Yes	Yes	No	3.4	No	No	1	2
BCM141T	CCF	Caucasian	59	IDC	No	No	Yes	4.5	Yes	Yes	2	3
BCM14T	CCF	Caucasian	39	IDC	Yes	Yes	Yes	1.3	Yes	Yes	1	3
BCM155T	CCF	Caucasian	57	Mixed IDC+ILC	Yes	Yes	No	3.2	No	Yes	1	2
BCM157T	CCF	AfricanAmerican	44	Mixed IDC+ILC	Yes	Yes	No	4.2	Yes	Yes	1	2
BCM165T	CCF	Caucasian	60	Mixed IDC+ILC	Yes	Yes	No	2.5	Yes	Yes	1	2
BCM177T	CCF	Caucasian	68	ILC	Yes	Yes	No	2.7	No	Yes	1	2
BCM25T	CCF	Caucasian	77	IDC	No	No	No	2.3	Yes	Yes	3	3
CHTN101T	OSU	Caucasian	64	IDC	Yes	No	No	2.2	No	Yes	2	3
CHTN10T	OSU	Caucasian	66	invasive ductal with lobular features	Yes	Yes	No	3.1	No	No	1	2
CHTN110T	OSU	Caucasian	69	IDC	Yes	Yes	Negative	2.8	Yes	Yes	2	3
CHTN113T	OSU	Caucasian	79	IDC	Yes	Yes	No	2.2	No	No	1	3
CHTN11T	Case	Caucasian	65	IDC	Yes	Yes	No	2.7	Indeterminate	No		2
CHTN120T	OSU	Caucasian	44	IDC	Yes	Yes	Yes	2.8	No	No	1	3
CHTN126T	Case	AfricanAmerican	79	IDC	No	No	Negative	4.5	Suspicious	No		2
CHTN127T	Case	Caucasian	85	IDC	Yes	Yes	No	4.8		Yes		3
CHTN131T	Case	Caucasian	55	IDC	Yes	Yes	No	2.2	No	No		3
CHTN137T	OSU	Caucasian	50	IDC	Yes	Yes	No	2.3	No	No	1	3
CHTN13T	Case	Caucasian	60	IDC	Yes	Yes	No	0.6	No	No	1	1
CHTN141T	OSU	Caucasian	49	ILC	Yes	Yes	No	2.3	No	No	1	1
CHTN152T	Case	Caucasian	78	IDC	Yes	Yes	No	4	Yes	Yes	1	2
CHTN153T	OSU	Caucasian	45	IDC	Yes	Yes	No	2.6	Yes	Yes	1	2
CHTN16T	OSU	Caucasian	46	IDC	Yes	Yes	No	2.5	Yes	Yes	1	2
CHTN17T	OSU	Caucasian	58	ILC	Yes	Yes	No	7.9	No	Yes	3	2
CHTN231T	Case	Caucasian	65	IDC	Yes	Yes	No	5	Yes	Yes		3
CHTN232T	Case	Caucasian	66	IDC	No	No	No	15.5	Yes	No	3c	3
CHTN23T	OSU	Caucasian	62	IDC	Yes	Yes	No	2.5	No	No	1	1
CHTN24T	OSU	Caucasian	69	IDC	Yes	No	No	1.9	No	No	1	2
CHTN27T	OSU	Caucasian	36	IDC	Yes	Yes	No	2.8	No	No	1	3
CHTN2T	OSU	Caucasian	33	IDC	Yes	Yes	Negative	2.7	No	No	1	3
CHTN35T	OSU	Caucasian	58	IDC	Yes	Yes	No	3.5	Yes	Yes	2	3
CHTN46T	OSU	Caucasian	79	IDC	No	No	Yes	2.8	No	No		3
CHTN48T	Case	Caucasian	48	invasive mixed ductal and lobular carcinoma	Yes	Yes	No	7	Yes	Yes	2	3
CHTN74T	OSU	Caucasian	84	IDC	Yes	Yes	No	1.9	No	Yes	1	2
CHTN8T	OSU	Caucasian	41	IDC	Yes	Yes	Yes	2.3	Yes	Yes	1	3
CHTN90T	OSU	Caucasian	47	IDC	Yes	Yes	No	2.6	Yes	Yes	1	2
CHTN91T	OSU	Caucasian	53	IDC	Yes	Yes	No	1.5	No	No	1	1
CHTN92T	OSU	Caucasian	51	IDC	Yes	Yes	No	2.8	Yes	Yes	1	1
MHBC28T	CCF	AfricanAmerican	52.7616	IDC	Yes	No	No	4.3	Yes	Yes	2	3
MHBC2T	CCF	Caucasian	37.4466	Other	No	No	No	2.9	No	Yes	3	3
MHBC31T	CCF	Caucasian	84.989	ILC	Yes	No	Yes	2	No	No	1	1
MHBC33T	CCF	Caucasian	50.0082	IDC	Yes	Yes	No	4	No	No	1	2
MHBC3T	CCF	Caucasian	43.6329	IDC	No	No	No	1.8	No	No	1	3
