# Supplementary material for: Breast tumor microbiome regulates anti-tumor immunity and T cell-associated metabolites
Source: Sci Rep. 2026 Apr 16;16:17587. doi: 10.1038/s41598-026-48719-5 (PMC13243561; doi:10.1038/s41598-026-48719-5)
Supplement: Supplementary file 3 — Supplementary Information 3. [file 41598_2026_48719_MOESM3_ESM.xlsx]

## Sheet: Sheet1
	CD8 density	FoxP3 density
BCM131T	55.43	11.58
BCM136T	114.99	17.43
CHTN46T	1381.11	355.24
BCM109T	191.44	142.1
BCM25T	459.28	102.72
BCM118T	99.06	14.79
BCM14T	352.09	123.01
CHTN232T	68.2	36.58
CHTN8T	261.1	72.97
CHTN23T	254.35	56.96
CHTN48T	270.2	26.76
CHTN231T	305.28	33.27
CHTN10T	219.28	63.56
CHTN17T	1362.22	148.73
CHTN35T	457.95	332.7
CHTN2T	176.65	36.45
CHTN27T	323.78	401.42
CHTN24T	238.11	238.68
CHTN16T	1005.58	450.39
CHTN74T	201.36	23.83
CHTN153T	89.5	52.76
CHTN126T	352.25	215.26
CHTN152T	266.61	98.87
CHTN127T	285.9	200.65
CHTN13T	125.51	45
CHTN91T	196.16	12.75
CHTN137T	157.27	80.34
CHTN92T	201.18	37.35
CHTN141T	888.55	168.86
CHTN120T	558.88	453.55
CHTN131T	1871.67	987.09
CHTN11T	477.37	277.33
CHTN101T	325.22	139.48
CHTN90T	257	118.47
CHTN110T	68.83	5.5
CHTN113T	428.76	195.95
BCM157T	90.25	14.86
BCM165T	221.13	44.48
BCM141T	63.01	17.31
BCM155T	121.72	17.93
BCM177T	155.69	43.88
MHBC33T	44.19	10.74
MHBC3T	728.88	159.96
MHBC28T	311.81	139.22
MHBC2T	241.07	93.53
MHBC31T	51.35	13.31
