# Supplementary material for: Breast tumor microbiome regulates anti-tumor immunity and T cell-associated metabolites
Source: Sci Rep. 2026 Apr 16;16:17587. doi: 10.1038/s41598-026-48719-5 (PMC13243561; doi:10.1038/s41598-026-48719-5)
Supplement: Supplementary file 4 — Supplementary Information 4. [file 41598_2026_48719_MOESM4_ESM.xlsx]

## Sheet: Tumor (transformed)
	S-1-pyrroline-5-carboxylate	spermidine	1-methylnicotinamide	12,13-DiHOME	cytidine 2',3'-cyclic monophosphate	uridine-2',3'-cyclic monophosphate	alpha-ketoglutarate	kynurenate	3-hydroxyisobutyrate	3-hydroxy-3-methylglutarate	3-phosphoglycerate	hypoxanthine	guanine	linoleate (18:2n6)	quinolinate	N-formylkynurenine	N6,N6,N6-trimethyllysine	N-acetylputrescine	N-formylmethionine	S-adenosylhomocysteine (SAH)	adenosine 3',5'-cyclic monophosphate (cAMP)	adenosine 5'-monophosphate (AMP)	5-methylthioadenosine (MTA)	adenosine 5'-diphosphoribose (ADP-ribose)	ribose 1-phosphate	arachidonate (20:4n6)	arginine	argininosuccinate	ascorbate (vitamin C)	aspartate	3-(4-hydroxyphenyl)lactate	phenylpyruvate	beta-alanine	carnosine	biliverdin	succinate	3-hydroxybutyrate (BHBA)	cholesterol	choline phosphate	CoA-glutathione*	coenzyme A	cortisone	creatinine	cysteinylglycine	cystine	cytidine 5'-monophosphate (5'-CMP)	sphingosine	dehydroascorbate	deoxycholate
BCM109T	-0.90908	-1.23828	-0.573888	-1.80541	-2.38277	-2.4279	-0.0226893	-0.66376	-1.30816	-1.04875	-0.161568	-0.650953	-3.87487	-0.369582	-0.259166	1.34613	-1.79843	-1.92586	-0.537235	-0.776475	0.0758576	-0.449947	-1.12978	-2.37306	-1.14459	-1.49154	-1.10933	-0.522874	-1.91411	-1.41045	-1.2789	-1.89635	0.234999	-1.6518	0.109693	-0.394389	-1.61836	-0.106178	-0.815351	-1.06326	-2.87356	-1.15068	-1.24448	-2.41797	-1.67228	-0.577844	-0.23874	-1.20212	0.363626
BCM118T	-0.564935	0.754918	-0.054374	-1.80541	0.330744	-0.210523	0.0832211	-0.574803	1.03595	1.0419	0.544924	0.756502	0.728723	-0.59417	1.84666	0.317829	0.92647	1.88088	1.48985	0.990327	1.33492	2.80433	1.54828	1.54461	0.821042	0.641131	0.392662	0.677675	1.20974	0.427251	0.694647	0.696509	0.368838	0.295458	0.059957	0.756956	1.87865	0.866873	1.68221	1.01769	0.532765	0.41577	0.240247	0.358183	-0.197101	1.60784	1.02453	0.65289	0.922721
BCM131T	0.249534	1.11767	0.215832	-1.80541	1.60046	1.3049	1.04629	-0.348701	0	0.0275497	0.587777	0.239584	0.384253	-0.310535	0.991704	1.16576	0.564938	0.0284048	0.201423	0.530251	-0.0679154	0.568368	0.532005	-0.42325	0.275775	0.087847	-0.288071	-0.25482	-0.505819	-0.253102	0.690738	1.71728	1.08588	-1.05003	0.342662	0.252183	0.525132	0.255006	1.04428	0.362934	-1.83972	0.138045	0.248534	-0.635567	0	0.211887	0.770384	0.301885	0.282206
BCM136T	0.106411	0.0464503	0.89766	-0.657065	0.773784	0.685201	-0.126467	-0.951427	1.2688	0.599995	0.334421	0.361859	0.363734	-0.945103	0.571028	-0.478308	0.00465915	1.01488	0.548695	0.730602	0.682532	2.26522	0.559218	-1.48224	0.552909	-0.0647642	0.0259212	0.46243	0.723054	0.560233	0.128697	0.28112	0.980537	1.98886	-1.0273	0.97478	0.164131	0.714716	0.596265	0.764658	-0.702877	-1.011	-0.0505574	0.278683	-0.511513	0.478277	0.79176	0.136381	0.412224
BCM141T	-0.338694	2.99984	0.962133	-1.80541	1.32975	0.937191	2.27926	0.431511	0.709911	1.66295	-0.605808	1.09404	1.00689	-0.864644	1.9909	1.11868	1.39262	1.83887	1.49975	0.950651	0.863906	2.20046	2.12752	2.52998	1.03078	0.441469	0.391219	1.68521	0.589632	0.310208	0.300654	0.310798	1.62084	0.266061	-0.104442	1.48778	0.861885	1.47411	1.5434	0.959091	1.66444	0.568449	0.241942	1.34103	-0.638789	1.79201	1.57596	-0.0582794	-0.0789223
BCM14T	0.427244	0.844927	0.825607	-0.196046	0.723677	0.400401	0.604189	-0.360144	0.206336	0.0726304	0.329272	0.419972	0.851428	-0.458746	2.2032	0.45155	0.207308	0.38228	0	0.437576	0.163918	2.06052	0.531192	0.828357	-0.0155121	0.356821	0.269299	0.195979	0.305619	0.272291	-0.246965	-0.391466	0.737102	1.72779	1.53346	0.890777	-0.168493	0.30077	0.466049	-0.105286	-2.73684	-1.15068	0.186636	-1.1381	0.348027	1.1211	0.805492	0.181642	-0.0280414
BCM155T	-0.144315	0.256717	0.697627	-1.80541	-0.32841	-0.686539	0.302771	0.226632	-0.316095	0.0762689	0.752184	0.173807	0.0469727	-0.0978096	-0.0861437	-0.673169	-0.211887	1.03149	0.0229564	0.575591	-0.0253759	2.30713	-0.384975	-0.190788	0.42363	0.0825972	-0.0611757	0.616201	0.279749	0.364069	0.32096	-0.312531	0.691625	0.448554	-0.237411	0.656695	0.160621	-0.104237	0.210219	0	-2.87356	0.765206	0.0347967	-0.217297	-0.337068	0.891808	0	0.651103	-1.53226
BCM157T	1.25273	1.10085	-0.282388	0.31801	0	-0.376849	0.0825641	-0.500329	-0.0685277	0	1.03136	0.318385	0.383842	-0.441227	0.382571	-0.987486	1.20638	0.541185	0.256001	0.446693	0.34137	-0.959588	-0.0825555	0.168413	0.0622872	-0.319029	0.812873	0.929985	0.466431	0.942197	0.472805	1.55167	0.454375	0.704685	0.245587	-0.0916349	1.33807	1.1313	0.84556	-1.80934	-2.87356	0.492933	0.57435	-0.926656	1.26572	0.418586	1.14523	0.921023	-0.60848
BCM165T	-0.0700185	0.899729	0.275462	-1.29049	-0.0851384	-0.615311	0.103083	-0.706006	-0.530234	0.641665	0.882245	0.58185	0.901279	-0.45783	1.76249	0.665237	0.258252	1.68967	-0.0442307	0.606946	0.616909	1.01254	0	-0.0676144	0.0821501	0.420723	0.0369247	0.400458	1.23751	0.809814	-0.515078	0.0587587	0.306331	0.177543	0.396387	-0.256484	-0.0270063	0.188011	1.14061	0.258927	-1.02174	-0.601847	-0.102712	-0.996554	-0.0134522	0.751489	0.598981	1.08274	-0.867055
BCM177T	0.262404	0	0.345564	-0.505185	0.223141	0.396251	0.23448	-0.00968274	-0.0667171	0.580384	0.712695	0.664126	0.471382	-0.619494	1.85704	0.956321	0.483388	0.61104	0.991681	1.02847	0.563837	3.20236	0.618988	-2.37306	1.05671	0.10457	0.160618	0.413187	-0.437501	1.19048	0.354776	1.26026	0.441337	0.906774	0.969726	0.613855	0.727855	0.100843	0.848676	0.537016	-2.34157	-0.311023	0.357142	0.0154084	0.92368	1.36725	0.24844	0.199442	0
BCM25T	0.723427	0.722111	0.883342	-0.321605	0.223835	0.0713815	0.948784	0.480795	0.44252	0.962196	1.04711	0.663789	1.08512	0.0104606	1.76088	1.01047	0.650134	1.48691	0.841772	0.384829	0.104805	-0.146528	0.184545	0.523806	0.149615	1.26935	0.163871	0.764688	-0.678012	0.380003	0.875505	2.55016	1.36497	0.473844	0.76659	-0.0178946	0	0.65288	-0.0248846	-0.774264	-2.87356	-0.274955	0.43489	0.382447	0.689249	0.584242	0.697992	0.0550692	1.58471
CHTN101T	0.697218	0.721627	1.14611	-0.221872	-0.179937	-0.288165	0.87786	1.39441	0.0527144	1.094	0.40992	0.608332	0.871478	1.61445	2.34044	0.81405	0.960859	0.466897	1.18263	1.12202	0.00265183	2.62786	1.13221	0.837908	0.411214	2.08904	0.293749	1.04384	0.414424	0.120499	1.41811	2.29612	0.81987	0.937954	0.0312539	-0.548346	0.0276173	0.691945	0.996937	-1.39543	-2.87356	-0.154676	0.40065	0.170477	1.28303	1.24668	0.891679	0.754863	1.01527
CHTN10T	-0.9817	0.087753	0.403709	-0.851741	-0.0195811	-0.457709	-0.597243	0.202628	-0.628525	0.854154	0.524267	-0.281323	-0.163854	0.66794	1.10673	0.18258	0.0606383	0.338153	0.440077	0.381735	0.501091	2.95937	0.455157	-0.651156	0.385977	0.298742	-0.140121	0.187187	0.684278	0.566294	-0.266771	0.102495	0.725508	0.115963	-0.560272	0.723546	-2.19264	0.0970777	0.32116	-0.142762	-2.87356	0.206327	-0.0305761	-0.897405	-1.66689	1.00588	-0.00679831	0.938405	0.887847
CHTN110T	0.190146	0.620934	0.540011	-1.80541	-1.82839	-1.26228	0.121921	0.92163	1.02632	0.946288	0.890024	0.734387	0.684999	-0.426293	-0.227462	0.0599251	1.38638	0.595804	1.82349	1.16358	1.06303	3.7585	1.79182	0.33238	0.343137	0.0944607	0.680795	1.22166	0.523209	1.15351	2.34323	0.0869436	-0.00564879	1.10209	0.961898	0.18511	0.299253	0.937152	1.20983	1.1328	-2.87356	-0.0586006	0.465684	-0.0156495	0.422173	2.52542	1.19382	0.729228	-0.52604
CHTN113T	0.394957	1.05661	1.01831	0.145557	0.718046	0.502538	0.370151	-0.243017	0.37907	1.13469	0.672715	0.852686	0.847239	1.3334	1.63204	1.01618	1.30615	2.28438	1.39329	1.06	0.269177	2.26355	1.64865	0.461708	0.750683	1.80553	0.446388	0.897526	0.653917	0.476391	1.10841	2.39496	0.599534	0.146869	-0.0213129	0.487397	1.21552	0.898906	1.77031	1.27264	0.317328	0.701767	0.0969023	0.448863	1.33332	1.11741	1.50557	0.261059	-1.78846
CHTN11T	0.728689	-0.720312	-0.0985993	-1.80541	-0.853198	-1.66904	0.626613	-0.712304	-0.754974	-1.12181	0.835197	-0.48633	-1.19933	1.16845	0.527932	-1.28275	-0.625459	-1.99842	-1.18156	-1.65205	-0.605322	-1.89235	-4.03808	-2.37306	-2.18513	0.104285	-0.195536	-0.313754	-7.94073	-0.973857	-1.58868	0	-0.379351	-1.08789	-0.759344	0.386797	-0.482917	-0.0283138	-1.02843	-2.38991	-2.87356	-0.467595	-1.06481	-2.41797	-0.489299	-1.15778	-0.618769	-0.890005	-1.78846
CHTN120T	0.0913082	1.84144	0.263338	-0.26044	0.788031	0.332356	0.294917	-0.0343412	-0.594621	1.54115	-0.716516	0.950739	1.15751	0.327471	3.33455	1.08663	1.01498	2.72536	0.553928	0.636865	0.940254	1.29517	1.5338	0.399008	0.808835	1.14781	0.348378	1.09777	1.06547	0.302713	0.572181	1.20749	0.619786	-0.487804	-0.935831	-1.43516	-1.23513	0.375633	1.49676	-0.0430885	-2.30188	-0.718931	-0.0781839	-0.0274027	0.208791	1.00222	0.803571	0.931816	-0.336892
CHTN126T	0.851679	3.86734	1.64118	-1.23131	-2.89892	-1.13105	1.08863	1.4575	0.0483278	3.05454	-0.245618	0.852018	0	-0.572713	5.08496	-0.689448	1.19168	1.23175	0.926513	2.28637	0.47962	3.07345	2.43444	1.93914	0.890218	0.476731	0.435197	1.11501	0.40048	1.2143	4.19025	-1.16067	1.05496	-3.37126	-0.0682323	1.61389	-0.849432	1.49606	-0.127045	-2.38991	0	-0.330259	0.243862	0.563414	1.86132	1.39049	2.03379	-0.144755	0.50181
CHTN127T	-0.376734	-0.390088	1.55521	-0.476943	-0.166723	-0.304482	-0.2719	0.19346	0.316388	0.214175	0.362154	0.542727	0.701242	-1.55832	0.73173	-0.0384705	0.550529	1.11619	0.887195	0.21758	-0.749381	-3.75999	-0.936967	-2.37306	-0.580302	-0.285717	0.251762	0.595907	-1.29316	0.410906	0.590073	1.74825	0.792604	0.750983	-0.298438	-1.29321	1.03615	0.727365	0.679669	-2.38991	-2.87356	1.34517	0.117341	-1.26262	0.608777	-1.06362	0.0501453	0.136493	0.672055
CHTN131T	-1.96209	2.12991	1.1778	-0.0975792	0.86201	0.698036	0.294485	0.296125	0.596418	2.30355	-0.789891	1.53437	2.01759	-0.0782431	3.75374	1.8432	1.65127	3.1109	1.7655	0.905948	1.59388	2.20998	2.39448	1.43323	0.5548	1.78927	0.71992	1.62235	1.46176	1.02509	0.848734	0.623582	0.767172	1.37004	0.242604	0.00944211	1.05854	1.75273	2.31931	1.53824	1.92738	-0.859738	0.582393	1.23126	-0.971298	1.36822	1.8394	0.740672	0.244981
CHTN137T	-0.0919167	1.49152	1.01413	-1.80541	0.750649	0.641964	-0.119493	0.0155168	-0.315164	1.77911	0.483995	0.898142	1.19443	1.03229	-0.471415	0.748891	1.60536	1.68378	0.261083	1.15541	0.695912	2.86955	1.38314	1.0789	0.275249	1.94695	0.596874	0.951787	1.41469	0.943042	1.18516	1.32841	0.119889	-3.37126	-0.807213	-0.658677	0.246385	1.61772	1.38643	0.854819	0.976032	0.133063	0.115297	1.08764	0.878739	1.43894	1.11758	0.306677	0.627912
CHTN13T	-0.191442	-0.786531	-0.472667	0.38054	-0.0364765	-0.64365	-1.40597	-0.247784	-0.362683	-1.7254	-0.00585751	-0.894014	-1.53522	0.728527	-1.21754	-1.87636	-1.04679	-1.85238	-0.934377	-1.21672	-0.741189	-2.30525	-3.69673	-1.1193	-2.39393	0	-0.309846	-1.41821	-2.81894	-1.00632	-0.361832	-0.832133	-0.782363	-0.577331	-0.386845	0	-0.256948	-0.133661	-1.27837	-2.38991	-2.87356	-0.585021	-0.50353	-2.41797	-0.26015	-1.65058	0.20682	-1.75478	-1.78846
CHTN141T	0.121932	-0.072439	0.0344398	-0.298698	-2.89892	-2.4279	0.352614	-0.244745	0.703966	-0.00286815	0.270982	0.553162	0.625039	0.213099	0	-0.460072	0	0.20775	0.733119	0.693746	0.389719	1.47154	-0.436651	-0.721008	0.515833	0.815473	0.539308	1.04664	0.0753463	0.89983	1.47132	-0.0722838	-0.219206	0.61391	-0.119755	-0.0290162	1.05395	0.513516	0.580539	-0.729751	-2.87356	0.0595082	0.0961496	0.59104	0.51444	0.968416	0.242481	-0.245605	-1.78846
CHTN152T	-0.631855	0.626189	1.06768	0.0248309	-1.06274	-0.496116	-0.693938	-0.260811	-0.21649	0.889203	0.714611	0.897218	1.22069	0.169813	0.344123	-0.180812	0.610409	1.2792	1.68667	1.03686	-0.472773	1.36631	1.549	0.0432106	0.219451	1.08442	0.41761	1.25058	1.90068	0.870349	-0.0124466	-0.118239	0.222811	-3.37126	-0.0247425	0.991506	-0.584374	1.10731	1.64699	-0.485876	-2.87356	0.625628	0.548195	0.0828051	0.260237	0.834441	0.640426	1.31739	-0.00706033
CHTN153T	0.487908	0.373303	1.00981	-1.01237	-0.803672	-0.315536	-0.396467	-0.919838	-1.41501	1.21551	0.144466	1.19028	1.13545	1.97913	0.28082	-0.0989642	1.52972	1.22911	1.46852	1.67468	0.969392	3.82458	2.41512	-0.330375	0.571719	2.70513	0.775425	1.47989	1.59054	1.86883	-0.0331964	0.436319	0.201436	-3.37126	0.570875	0.711956	2.19882	1.43176	1.433	1.62569	0.633292	-0.46048	0.124349	1.12054	0.680208	1.78361	1.98121	0.818108	-0.527325
CHTN16T	0.132584	1.24141	-0.260873	-1.80541	-0.910287	-1.15248	0.0923376	0.149805	-0.223572	1.13859	-0.017034	0.805163	0.865292	-0.0822582	2.33861	0.55801	0.510641	2.51	0.466934	0.971248	1.42697	3.39	1.30513	0.611114	0.5374	-0.256699	0.529578	0.927888	0.993456	1.4594	-0.245122	0.606809	0.27844	0.271279	0.806989	-1.23338	-0.881777	1.02884	0.86143	0.943925	-2.87356	0.558657	0.129385	-0.397176	0.0692282	2.01782	2.28996	2.3779	-1.78846
CHTN17T	-0.0401938	2.304	0.266676	-0.508185	0.702677	0.52236	0.0403017	0.650972	-1.41501	2.01441	-0.358458	0.956739	1.57553	1.09413	2.08196	0.693484	1.59092	1.5254	0.300492	1.36386	1.29847	3.11263	2.86344	2.60988	0.843915	0.896699	0.484821	1.6843	1.27222	1.10189	1.42001	0.954208	0.64339	2.59541	0	-1.04074	2.1941	1.04631	1.62635	0.820208	-0.202911	0.036989	0.230929	0.760133	0.186255	1.78494	1.27868	1.10591	0.0214166
CHTN231T	0.406138	0.0225604	-0.16932	0.0763231	0.516259	0.377397	-0.245529	0.294734	0.884057	-1.00384	0.30378	-0.417192	-0.36096	-0.0615358	-0.488235	-1.4473	0.537191	0.709137	-0.0747599	-0.166834	-0.88405	-1.25394	-0.110257	-1.07897	-1.33663	-0.664542	0.291835	-1.09015	-7.72634	-0.385921	0.316086	0.211772	0	-0.0199087	-0.289883	0.134761	1.97912	0.361515	0	-2.38991	-2.87356	-0.614578	0.43112	-2.41797	0.992265	-1.24166	-1.44291	-1.40542	0.488992
CHTN232T	0.441116	0.652037	-0.651353	-1.80541	0.677559	0.287305	-0.0642042	0.0278581	0.768582	0.821371	-3.93981	0.425341	-2.5583	-0.996153	-1.65372	-0.508478	0.723372	1.16474	0.94106	-0.363661	-1.14824	-2.13951	1.94122	-2.37306	-3.17662	0.642552	-0.488874	-1.30778	-1.95732	-0.995599	0.221806	0.711795	-0.147339	-3.37126	-0.0393465	-1.24274	1.6945	1.64542	-0.481361	-2.38991	-2.87356	0.685746	-0.0952839	-2.41797	-0.652298	-0.367652	0.869497	-0.855426	-0.415916
CHTN23T	-0.356452	-0.33505	-0.430377	-1.80541	0.349512	0.0141116	-0.562909	0.0226567	0.859917	-1.04764	-0.130684	-0.82041	-0.691308	0.174246	-0.816823	-1.5739	-0.869527	-0.199388	-0.744606	-0.543336	-0.804067	0.244683	-2.01805	0.569274	-1.38215	0.0626871	-0.424447	-1.12705	-6.46115	-0.717732	-0.838155	-1.51669	-0.492965	-0.796537	2.28824	0.447173	2.21695	-0.569957	-1.01397	-2.38991	-2.87356	-0.751571	0.0891982	-2.41797	-0.614403	-0.82872	-1.2446	-0.984488	-0.822845
CHTN24T	-0.0773039	-0.471609	0.797132	-0.298997	-2.89892	-0.704715	0.27598	-0.102862	0.882704	0.242902	0	0.311768	0.336521	0.0504273	0.861824	0.511922	0.863364	0.32613	0.157575	0.634178	0.916722	2.40416	1.09216	0.605802	0.715551	0.656617	0.394561	0.530545	-0.0326392	0.451307	0.131805	0.648629	0.704034	-3.37126	0.296245	0.634898	-0.384382	0.39277	1.33214	-0.134667	-2.87356	-0.923357	-0.239438	1.2337	0.857424	0.761959	0.966558	-0.980293	-0.104537
CHTN27T	-1.09929	1.92949	0.79505	0.337525	0.562536	0.302224	0.196807	0.676099	1.02492	1.53952	0.353852	1.03997	1.38746	-0.360315	2.83217	1.71794	1.84609	3.21261	0.729858	1.1773	0.90139	2.62083	1.64919	2.27955	0.823417	0.45138	0.611688	1.51842	1.1128	1.07166	1.03601	2.85172	2.03344	1.72567	0.189416	-0.189826	0.813163	1.46452	1.29003	1.18164	0.929872	0.290563	0.0939415	0.86059	0.368682	1.69955	2.00223	0.643474	0.0993935
CHTN2T	-0.29444	0.333425	0.881738	-1.80541	-0.0494424	-0.0498669	-0.0939159	-0.072996	0.952875	0.380359	1.04229	0.457731	0.458524	0.45943	-0.0895469	0.670487	0.286098	2.04129	0.699779	1.14958	0.414338	3.06641	1.12546	0.575335	0.230791	1.54576	0.354782	0.659647	0.793635	0.560424	0.107364	-0.197821	0.461917	0.326632	0.412627	1.07704	1.81225	0.676117	0.483565	-0.74804	-2.87356	0.39598	0.279865	-0.478474	-0.34051	0.713065	-0.293783	0.70463	-0.34973
CHTN35T	-1.04441	0.70993	-0.493647	0.207265	-0.00594625	-0.626819	-0.522243	0.0724717	-1.41501	-0.642089	-0.0977776	-0.470227	-0.436871	0.54621	0.577911	0.145815	-0.39286	-0.481272	-0.387556	-0.617821	-0.417055	-0.16978	-0.918271	-0.199016	-0.465413	-0.398247	-0.462187	-0.683712	-3.21618	-0.35266	0.586491	-0.625517	0.030218	-0.262455	0.45148	-0.500896	-0.446767	-0.31999	-0.121681	-2.34115	-2.87356	-0.860504	-0.177159	-1.0749	-2.34885	-0.625019	-0.619153	-0.261012	-1.78846
CHTN46T	-0.792703	1.15107	1.41614	-1.80541	-0.902045	0.106626	0.176066	0.918772	0.551141	4.49979	-1.51682	1.11117	1.38655	0.202936	5.54185	0.874472	1.36768	1.94429	1.58867	1.16218	1.08097	2.26029	1.89268	0	0.487654	1.51281	0.519156	1.29549	1.37745	1.48801	1.03937	1.64684	2.15762	1.33575	-0.179797	-0.656513	0.896053	0.925331	0.948833	-1.37115	-2.87356	-0.985148	0.645722	0.786867	1.29636	1.36842	1.63851	0.843041	1.78652
CHTN48T	-0.16997	-0.292375	0.721728	0.290647	0.68214	0.279015	-1.10896	0.00958988	-1.41501	-0.446627	1.3493	-0.299007	0.0390601	-0.929929	0.933769	0	-0.0410427	-0.824852	-0.162979	0.246579	-1.02068	-0.592504	0.67548	-0.72128	-1.12447	-0.461116	0.97652	0.443713	-1.36725	0.230962	0.00993703	1.24012	-0.570916	-0.263971	0.111349	-1.70226	-0.718891	0.178036	0.109662	-2.38991	-2.87356	0.158602	-1.47522	-2.41797	1.3489	-0.538364	0.479552	-0.0958683	-0.626292
CHTN74T	0.228205	1.2773	0.312827	1.17762	0.385364	0.149818	-0.151881	-0.451392	1.90461	0.863935	-0.50255	0.817824	0.795132	-0.483692	0.664124	-0.968051	0.721742	1.0565	1.07274	1.10677	0.58018	2.74743	0.656448	1.15454	-0.297359	0.375534	0.31368	1.41689	0.854927	0.984924	0.0490505	-0.642172	0.130331	0.783152	0.0726357	0.463492	0.849269	0.941034	1.39738	-0.621115	-2.87356	0.325989	0.650428	0.352266	0.38257	1.58601	0.637422	0.74196	0.331804
CHTN8T	-0.112695	-0.42049	0.65058	0.813125	-0.843336	-1.38708	-0.680146	-1.54775	-0.103488	0.790344	-1.21989	-0.141133	-0.20483	1.08266	1.38552	0.114866	-0.115426	0.580145	-0.0913705	0	-0.47651	1.3246	-0.484368	-1.08614	-0.334116	0.026763	-0.228693	-0.100279	-1.40794	-0.633301	-0.440606	-0.267148	0.188776	-0.547853	-0.324631	0.459358	0.20506	-0.206711	0.302886	0.0225461	-2.87356	-1.15068	-0.824847	-0.253391	-0.322783	0.675509	-0.0175623	-0.753813	-1.78846
CHTN90T	0.0595514	1.38963	1.53975	-1.80541	0.375072	0.132738	0.0360597	0.16013	0.627073	1.03812	0.283637	0.679262	0.710682	-0.903411	1.18637	0.450281	0.374237	1.49551	0.667598	1.07625	0.39385	2.9145	1.04371	1.1688	1.03525	0.0885127	0.286495	1.01355	0.981032	1.01645	0.103131	1.06844	0.586885	2.3791	-0.675023	0.0750972	-0.724826	1.18598	0.879488	1.18839	-2.87356	0.704834	0.295915	0.593883	-0.0591195	1.24834	1.34344	0.806307	-0.286224
CHTN91T	0.178604	0.390124	0.0789592	-0.0260169	-0.0879579	-0.49392	0.142321	-0.0109977	0.677336	-0.574658	0.257007	0.0490685	0.177168	-0.472276	-0.124449	-0.863285	-0.508424	-0.439188	0.297926	-0.0020466	-0.398179	0.54627	-2.37397	0.147561	-1.06324	-0.101039	0	0.373912	-1.43116	0.2245	0.577645	-0.158026	-0.129119	-0.655569	1.86003	0.00374093	1.88288	-0.0616198	0.0768898	-2.38991	-2.87356	-0.0911431	0.0937299	-1.5483	0.204051	0.0431842	-0.255973	0.523539	-0.583669
CHTN92T	0.426805	0.220105	0.494358	-0.264083	0.515394	0.5125	0.155879	0.244923	0.155568	-0.635288	-0.393012	-0.415636	-0.192932	-0.706984	0.276352	-1.09409	-0.364703	-0.292343	0.0990762	-0.026682	-0.601458	-1.66027	-1.40445	-1.60267	-1.46619	-0.834601	0.0682572	-0.559195	-6.05807	-0.982198	0.752576	0.556487	-0.763689	-0.866671	0.471815	0.11425	-0.535564	-0.533113	-0.227192	-2.38991	-2.87356	0.493326	-0.0417242	-2.41797	0.782831	-0.333134	-0.642054	-0.609134	1.22909
MHBC28T	0.48333	1.20458	0.941647	-0.182324	-1.0377	-0.381658	0.659201	0.623219	0.254421	2.19671	-0.217181	0.593306	0.494637	-0.456064	3.63899	1.59162	1.12488	2.23264	1.15395	0.719873	0.868608	3.48067	1.92231	2.63764	0.579077	1.2076	0.364891	0.494422	0.857043	0.467775	0.238126	1.29394	2.15345	1.46315	1.20876	0.623234	-1.17216	1.49163	0.713347	0.850609	-0.672749	1.11108	0.310226	0.380152	0.176704	0.616604	2.01583	0.349647	0.873134
MHBC2T	-0.25412	0.511313	0.286285	0.0637298	0.256419	-0.0143136	0	0.38809	-1.41501	0.321128	0.197116	0.242009	0.339815	0.128871	2.46998	0.658438	-0.352492	-0.274708	0.577397	-0.0945459	-0.00265888	-0.314108	-0.46239	0.800645	-0.638067	-0.0683247	-0.0010826	-0.0125565	0.149826	0.510095	-0.762588	1.01129	0.328701	0.402119	0.98288	-0.328713	2.96087	0	-0.371282	-0.951995	-2.87356	-0.825416	-0.471978	-1.05909	-0.778892	0	0.0768927	0.430287	-1.51361
MHBC31T	0.0110618	-0.071972	0	0.398478	-0.545616	-0.632195	0.291246	0.589924	-1.14647	0.0367015	0.682438	-0.187073	-0.0806734	0.325046	0.778994	-1.62474	0.0311025	-0.0237101	0.319259	0.303623	-0.0235512	-0.94519	-0.338766	-1.9902	-0.33845	-0.174599	0.122216	0.0582996	-0.231656	0.0575504	0.0664667	-0.43423	-0.00928268	0.286945	-0.465966	1.11826	0.176601	0.142914	0.344468	-1.63603	-2.87356	-0.0239963	0.456396	-1.56347	0.371287	-0.539825	0.291038	0.83755	0.0397748
MHBC33T	0.402403	0.261613	-0.928124	-1.07216	0.867348	0.811203	-0.281201	0.358143	0.0849166	-0.228218	-0.499154	-0.80928	-0.724135	-0.315432	0.535824	-1.4242	-0.577106	-1.04474	-0.464525	-0.325271	-1.3779	-1.97515	-2.42739	-1.47727	-2.77097	-1.01224	-0.151145	-1.36906	-5.13619	-0.290161	-0.053136	-0.527565	-0.16017	-0.730804	0.232953	-0.565874	1.09831	-0.203524	-0.676971	-2.38991	-2.87356	-0.502318	-0.0129963	-2.41797	0.628595	-0.573896	-1.13594	-0.947114	-0.467761
MHBC3T	0.534937	-0.266264	-0.981826	0.0336787	0.974877	0.904736	-0.101632	0.473441	0.0349393	-1.52101	-1.1841	-0.812982	-0.591463	0.49422	-1.0875	-0.717984	-0.379194	-1.35315	-0.422507	-0.650153	-0.717981	-1.75626	-2.58604	-1.34271	-3.17662	-0.397099	-0.00807755	-1.08278	-4.99854	-0.500673	0	-0.610763	-0.935596	-0.761736	0.614175	0.0138995	1.787	-0.744398	-1.60847	-2.38991	-2.87356	1.06703	-0.0493084	-2.41797	1.22186	-0.572265	-0.896543	-1.17615	0.00131208
[truncated: 894 more columns]

## Sheet: Non-tumor (transformed)
	S-1-pyrroline-5-carboxylate	spermidine	1-methylnicotinamide	12,13-DiHOME	cytidine 2',3'-cyclic monophosphate	uridine-2',3'-cyclic monophosphate	alpha-ketoglutarate	kynurenate	3-hydroxyisobutyrate	3-hydroxy-3-methylglutarate	3-phosphoglycerate	hypoxanthine	guanine	linoleate (18:2n6)	quinolinate	N-formylkynurenine	N6,N6,N6-trimethyllysine	N-acetylputrescine	N-formylmethionine	S-adenosylhomocysteine (SAH)	adenosine 3',5'-cyclic monophosphate (cAMP)	adenosine 5'-monophosphate (AMP)	5-methylthioadenosine (MTA)	adenosine 5'-diphosphoribose (ADP-ribose)	ribose 1-phosphate	arachidonate (20:4n6)	arginine	argininosuccinate	ascorbate (vitamin C)	aspartate	3-(4-hydroxyphenyl)lactate	phenylpyruvate	beta-alanine	carnosine	biliverdin	succinate	3-hydroxybutyrate (BHBA)	cholesterol	choline phosphate	CoA-glutathione*	coenzyme A	cortisone	creatinine	cysteinylglycine	cystine	cytidine 5'-monophosphate (5'-CMP)	sphingosine	dehydroascorbate	deoxycholate
CHTN169NR	1.1291	-0.827316	-0.934958	1.02483	0.256825	0.321444	1.66258	0.628137	0.158336	-1.98926	-2.1096	-1.36836	-1.26533	1.31525	-1.95953	-0.78413	-0.513446	-2.21424	-0.592867	-1.30903	-1.7863	-3.65146	-4.03808	-2.37306	-3.17662	-0.0415716	-0.598475	-2.54003	-7.94073	-2.1501	0.444334	-1.17546	-0.578735	-3.37126	0.495903	-0.503913	0.0820328	-0.966331	-1.65407	-2.38991	-2.87356	0.0727101	-0.0430873	-2.41797	0.565076	-1.81127	-2.2312	-2.02381	-0.342433
CHTN173NR	0.448475	-0.365908	-0.883715	0.307052	0.952773	0.989355	-0.118139	0.315993	0.132807	-1.34658	-2.59268	-1.85754	-1.65228	-0.0602129	-1.06665	-1.31294	-0.625693	-0.830653	-0.450237	-1.68944	-1.7863	-3.35193	-3.59723	-2.37306	-3.17662	-0.914979	-0.400386	-2.88865	-7.94073	-1.22685	-0.112841	-0.252469	-0.502602	-3.37126	0.311854	-0.121903	-0.0585617	-0.842772	-1.53548	-2.38991	-2.87356	0.622552	0.308881	-2.41797	0.65923	-1.28777	-2.42194	-1.30542	1.66213
CHTN174NR	0.71596	-0.600128	-1.00788	0.345735	0.596495	0.622907	-0.604494	-0.0536016	0.341151	-2.0262	-3.49433	-1.10963	-1.12626	0.485613	-1.84225	-1.87636	-0.844232	-1.52552	-0.404871	-1.47538	-1.7863	-3.75999	-4.03808	-2.37306	-3.17662	0.186679	-0.485277	-2.17966	-7.71007	-0.972616	-0.847522	-0.440693	-0.516968	-3.37126	-0.115187	-0.303626	1.43296	-0.535989	-0.950358	-2.38991	-2.87356	0.207094	0	-2.41797	0.73954	-0.33685	-1.97281	-2.28041	2.36046
CHTN175NR	-0.776465	-0.644719	-0.353592	0.726021	-2.09577	-2.29128	-1.68091	-0.459015	-1.41501	-2.22504	-0.325534	-0.678111	-0.836069	0.927316	-1.81583	1.92964	-1.86331	-2.48011	-1.60881	-1.55347	-0.276469	-1.57879	-4.02225	-2.37306	-1.57155	-0.0926611	-0.408329	-0.705844	-2.76651	-0.965685	-1.86485	-1.44218	-1.1707	-1.50133	-0.0342138	-0.154271	-0.831075	-0.410506	-1.41246	-2.38991	-2.87356	-1.15068	-1.06485	-2.41797	-2.55526	-1.40062	-0.956505	-1.2625	-1.78846
CHTN182NR	-0.031441	-1.15878	-0.678973	-1.80541	-0.272742	-0.584009	-0.735142	0.0883831	-0.488515	-1.95315	-0.996319	-0.999191	-0.988803	0.461996	-1.99322	-0.762002	-1.10055	-1.55415	-0.923883	-1.52874	-1.7863	-2.49099	-3.34848	-2.37306	-3.17662	-0.264085	-0.648632	-2.39023	-7.94073	-1.12944	-0.939415	-2.04527	-0.970698	-3.37126	-0.424707	-0.619358	0.00601493	-0.751316	-1.73217	-2.38991	-2.87356	0.112552	-0.353641	-1.49723	-0.868617	-1.34559	-1.70439	-2.53119	-0.374782
CHTN183NR	0.149941	-0.560184	-0.877938	0.398897	-0.346637	-0.654778	-0.762048	-0.714055	-0.981253	-1.27666	0.239342	-0.35898	-0.222581	0.996933	-1.67037	-0.155005	-0.868041	-1.63328	-0.699736	-1.17874	-0.699547	-1.66971	-3.46471	-0.764804	-1.58546	0.369074	-0.273397	-0.847004	-4.55208	-0.676575	-0.794244	-1.06504	-0.514236	-2.28896	0.475147	0.77458	-2.17977	-0.731675	-0.253933	-2.38991	-2.87356	-1.15068	-0.527088	-2.0411	-0.0751036	0.22724	-1.04441	-1.16585	-1.78846
CHTN184NR	-0.0111855	-1.763	-1.16384	0.568163	-0.752689	-0.639275	0.553733	-0.427127	-1.41501	-2.02292	0.31002	-0.580301	-0.578227	0.945183	-2.13079	0.080936	-1.21534	-2.03704	-1.09744	-0.931935	-1.7863	-1.48614	-3.62882	-2.37306	-2.75571	-0.784748	-0.671717	-1.14549	-7.94073	-1.8071	-1.55698	-0.993354	-1.12793	-3.37126	-0.423357	-0.611244	-0.68414	-0.602551	-1.93281	-2.38991	-2.87356	-0.713499	-0.733543	-2.41797	-1.74051	-1.49052	-1.77779	-2.79508	-1.78846
CHTN191NR	-0.340005	-1.07957	-1.39146	-0.284004	0.544398	0.53954	-0.828742	0.233617	-0.70239	-2.50923	-4.17367	-2.48071	-2.36392	-0.655936	-3.22491	-1.61566	-1.35282	-2.09556	-1.21277	-2.61499	-1.7863	-2.51728	-4.03808	-1.58109	-3.17662	-2.7237	-1.20002	-4.56727	-7.94073	-2.03686	-1.26338	-2.53156	-1.20121	-2.48016	-0.337785	-0.725545	-1.88504	-1.19395	-1.75432	-2.38991	-2.87356	-0.890841	-0.197653	-2.41797	-0.973031	-2.44513	-3.41566	-3.61472	0.602233
CHTN196NR	0.490531	-0.78739	-0.378507	0.679985	-1.11944	-1.26807	0.526609	0.461131	-0.0637079	-1.53662	0.973165	0	-0.82282	1.78048	-0.980767	0.0347685	0.0801595	-1.76221	-0.353068	-0.864232	-0.468354	-1.71362	-2.84254	-2.37306	-0.615975	1.08295	0.0810071	-0.166414	-7.94073	-0.511127	-0.862942	-0.886716	-0.316185	-0.309681	-2.04544	0.46106	-0.639109	-0.205538	-1.41874	-2.38991	-2.87356	-1.15068	0.0966069	-1.76688	0.325662	-1.51689	-0.562843	-1.71318	-1.78846
CHTN200NR	-0.292166	-1.66792	-1.32848	-0.67958	0.433616	0.206416	-1.22051	-0.34217	-0.589358	-2.70541	-2.74569	-2.12874	-2.0844	-0.597485	-1.92493	-0.232081	-1.17131	-2.1964	-1.34545	-2.16855	-1.7863	-3.26409	-4.03808	-2.37306	-3.17662	-1.83981	-1.15159	-4.0822	-7.94073	-2.34196	-1.27973	-2.53156	-0.707191	-3.37126	0.938669	-0.906082	-1.03367	-1.11109	-2.23994	-2.38991	-2.87356	0.00743531	-0.354545	-2.41797	-0.477188	-2.64185	-2.76668	-3.61472	1.21316
CHTN204NR	-0.225707	-1.91959	-0.98518	0.23661	-1.06646	-1.27963	0.463431	-1.54775	-1.41501	-1.99602	-0.988361	-1.27487	-3.42494	1.40156	-3.22491	-1.35493	-2.11995	-2.92833	-2.03967	-2.05402	-1.65313	-1.16451	-4.03808	-0.737847	-1.22791	-0.349915	-1.13108	-2.59189	-7.94073	-2.02656	-2.40909	-2.53156	-1.45124	-2.49927	-2.39022	-0.753408	-2.71336	-0.852021	-2.15802	-2.38991	-2.87356	-1.15068	-1.13636	-2.41797	-2.29391	-1.75501	-1.87586	-2.60912	-1.05694
CHTN205NR	0.571197	-0.400713	-0.0194005	0.233379	1.02447	0.963646	-0.287754	-0.133838	0.0857199	-1.464	-2.94542	-0.753874	-0.635124	0.250674	-2.00544	-1.73387	-0.642373	-1.05946	-0.516305	-1.47984	-1.26245	-3.01207	-3.7275	-2.37306	-3.17662	-0.49683	-0.0270452	-1.86106	-2.98721	-0.758784	-1.06742	-0.716343	-0.85258	-0.99769	-0.987569	0.330995	0.735684	-0.375026	-1.45748	-2.38991	-2.87356	-0.946151	0.23865	-2.41797	1.01532	-1.4378	-1.47772	-1.51814	0.525083
CHTN206NR	-1.02535	-1.91675	-0.871151	0.0617184	-2.89892	-2.4279	-0.716018	-0.972774	-1.02294	-3.09367	0.216538	-1.5384	-2.02008	-0.276433	-2.59721	2.02815	-2.1629	-3.21172	-2.31772	-2.00119	-0.989183	0.184914	-4.03808	-0.0134075	-2.65056	-1.95929	-1.274	-2.4054	-7.94073	-2.13057	-2.17927	-2.36907	-1.75725	-3.37126	-2.39022	-0.901599	-1.51939	-0.57077	-2.64259	-2.38991	-2.87356	-1.15068	-1.4457	-2.41797	-2.49767	-1.81519	-2.19486	-3.61472	-0.25386
CHTN207NR	-0.311781	-2.38055	-0.958193	0.251072	-2.03376	-2.4279	-1.25752	-1.54775	-1.22938	-2.87069	-0.5048	-1.21551	-2.41676	0.53216	-2.41448	0.141209	-2.28303	-3.15356	-2.0186	-2.16931	-1.7863	-1.83261	-4.03808	-2.37306	-3.13773	-0.803392	-1.24502	-2.42404	-7.94073	-2.26293	-2.119	-2.53156	-1.03077	-2.02053	-2.39022	-1.19738	-3.33487	-0.327931	-2.58568	-2.38991	-2.87356	-0.157377	-1.13897	-2.41797	-2.40687	-2.23233	-1.36538	-3.61472	-0.81054
CHTN208NR	0.0144509	-1.14771	-0.597211	0.425515	-0.708032	-0.758744	0.361542	0.0172199	0.337979	-1.62073	0.525523	-0.483244	-1.55669	0.783071	-1.14708	-0.355383	-0.739029	-2.66282	-1.02747	-1.26228	-0.758138	-1.29924	-2.89496	-2.37306	-0.601236	-0.169011	-0.185955	-0.819123	-7.94073	-1.53049	-1.16085	-2.53156	-0.763525	-3.37126	-1.72955	0.253274	-0.416514	-0.598736	-1.57117	-2.38991	-2.87356	-1.15068	-0.527839	-2.41797	-0.632087	-1.62003	-1.099	-3.61472	-0.875619
CHTN213NR	1.59297	-0.275514	-0.562453	0.226169	0.515902	0.288369	1.05769	-0.259741	-0.00407892	-1.70881	-1.27051	-0.69353	-0.295435	0.986521	-1.63064	-1.00657	-0.273983	-1.77222	-0.801291	-1.69302	-0.875896	-2.64087	-3.35574	-2.37306	-3.17662	0.136542	-0.118283	-1.07022	-7.46025	-0.716628	-1.42184	-0.759562	-0.467015	-3.37126	-0.124339	0.504495	-0.181772	-0.639704	-1.02588	-2.38991	-2.87356	-0.421541	-0.172028	-2.41797	0.249414	-0.352983	-1.58177	-1.33157	-1.78846
CHTN217NR	-1.05158	-2.20566	-1.3382	0.56099	-2.89892	-2.4279	-0.558249	-1.54775	-1.14689	-2.57778	-1.33571	-1.41841	-5.09297	0	-2.76267	0.739075	-2.2854	-3.28633	-2.29471	-2.22611	-1.11322	-0.390028	-4.03808	-2.37306	-2.6135	-1.50942	-1.25531	-1.65162	-6.31743	-2.67809	-2.42608	-2.53156	-1.22408	-2.10148	-2.39022	-1.17861	-3.33487	-1.05293	-2.52671	-2.38991	-2.87356	-1.15068	-1.31287	-2.41797	-2.50953	-1.7522	-1.93151	-3.31755	-0.79336
CHTN222NR	0.138728	-0.99011	-0.372614	-0.188709	0.0379717	0.0426229	0.233896	-0.0750738	-0.0433521	-1.32973	0.297623	-0.523858	0.0127165	-0.0302609	-1.81705	-1.65703	-0.757157	-1.11287	-0.599535	-0.53469	-0.471639	-0.656461	-1.61945	-0.464265	-0.5108	0.0140672	-0.272309	-0.969906	-2.32343	-0.469199	-0.823536	-0.85552	-0.247913	-0.495024	1.40831	0.451232	-0.720536	-0.568693	-0.26303	-2.38991	-2.87356	-1.0311	0.00249788	-2.41797	0.190243	-0.279301	-1.26802	-0.743417	0.904962
CHTN237NR	-1.96209	-0.0674928	-1.17797	-1.80541	-2.89892	-2.4279	-3.11453	-1.54775	-1.41501	-3.04064	-5.14856	-2.40756	-5.33397	0.0219354	-2.74131	-1.87636	-3.33569	-2.92621	-2.29524	-3.06446	-1.7863	-2.28384	-3.20608	-2.37306	-3.17662	-1.02291	-2.55017	-4.56727	-7.94073	-2.53056	-2.10136	-2.53156	-1.76106	-3.37126	-2.39022	-1.70888	-3.33487	-0.64687	-3.50054	-2.38991	-2.87356	-1.15068	-1.7659	-2.41797	-4.07937	-2.83413	-2.49474	-3.61472	-1.78846
CHTN238NR	-0.279102	-1.04598	-1.06386	-0.0254632	-2.89892	-2.4279	-0.493117	-0.532875	-0.548923	-1.50782	0.5249	-0.80539	-1.71117	-0.888629	-2.14122	-1.69934	-0.494302	-2.0288	-0.852323	-1.73181	-0.970745	0.773432	-2.02157	-1.62957	-1.30324	-1.57024	-1.22088	-2.17808	-7.94073	-1.58578	-1.60402	-1.1126	-0.579544	-3.37126	-2.39022	-0.120159	-1.69837	-0.592066	-2.04371	-2.10349	-2.87356	-0.844717	-0.597294	-0.802628	-1.9239	-1.03816	-1.29935	-2.70721	-1.11946
CHTN239NR	-0.196817	-2.15317	-0.910456	-0.659319	-2.89892	-2.4279	-0.11087	-0.492003	-0.946733	-2.24354	0.0349889	-1.03348	-1.66952	-0.195255	-1.93833	0.58242	-1.62616	-3.30077	-1.25553	-2.06859	-1.7863	-1.44868	-4.03808	-2.37306	-2.95804	-1.63475	-1.45448	-1.95768	-7.94073	-2.06202	-0.0234721	-2.53156	-1.64498	-3.37126	-2.39022	-1.49018	-1.40316	-0.708068	-2.78109	-2.38991	-2.87356	-1.15068	-1.19829	-2.41797	-2.81505	-2.36771	-1.75006	-3.61472	-0.00130098
CHTN240NR	-0.739262	-2.16802	-1.31679	-0.314728	-2.89892	-2.4279	-1.66771	-1.54775	-1.41501	-2.98523	-3.58481	-1.84316	-3.96285	0.257108	-2.41152	-0.475617	-3.63635	-3.30077	-3.39324	-1.83622	-1.7863	0.127776	-4.03808	-2.37306	-3.17662	-1.38457	-2.03532	-2.66772	-5.0815	-2.68841	-2.70812	-2.53156	-1.83617	-3.37126	-0.352914	-1.63917	-2.23646	-0.122284	-2.3517	-2.38991	-2.87356	-1.15068	-1.79766	-2.41797	-3.27684	-1.10727	-1.70645	-3.61472	-1.78846
CHTN241NR	-0.305787	-0.663091	-1.13006	-1.28843	0.877819	0.917308	-0.916633	-0.667189	-0.569649	-2.53473	-5.43751	-2.47482	-2.27815	-1.0629	-2.15889	-0.633626	-1.4696	-1.71675	-1.4974	-2.3846	-1.70335	-3.36965	-4.03808	-2.01628	-3.17662	-2.76633	-1.02938	-4.18314	-7.94073	-1.96479	-1.40275	-1.86184	-0.755328	-2.93295	-0.292677	-0.475947	-0.889593	-0.966891	-2.89333	-2.38991	-2.87356	0.363815	-0.839132	-2.41797	-0.468532	-2.44621	-3.04569	-3.61472	0.266902
CHTN242NR	-0.61722	-0.935865	-1.3744	-1.80541	-2.51348	-2.4279	-2.55321	-1.54775	-1.28797	-2.59775	-2.51848	-1.5786	-5.77534	-0.872633	-3.22491	-1.7596	-2.82302	-2.66849	-2.02004	-2.06605	-1.7565	-0.40922	-3.86265	-2.37306	-3.17662	-1.94675	-1.7895	-4.25544	-7.94073	-2.75769	-2.22581	-2.53156	-1.59463	-3.37126	-2.07414	-1.06867	-3.04212	-1.09039	-2.24096	-2.38991	-2.87356	0.116356	-1.47698	-2.41797	-3.53869	-1.32384	-1.68615	-3.61472	-1.78846
CHTN244NR	-0.463427	-1.86171	-1.43513	-0.465372	-1.47993	-1.97726	-1.41296	-1.54775	-1.41501	-2.30082	-1.24862	-1.23142	-1.92367	0.542205	-2.32545	-1.59895	-2.32148	-2.69222	-2.31541	-1.83909	-1.7863	-1.60945	-4.03808	-2.37306	-3.01496	-0.65468	-1.26522	-1.87846	-7.02991	-2.30273	-1.95246	-2.53156	-1.63338	-2.15988	-1.21143	-1.38296	-2.44491	-0.762219	-2.41049	-2.38991	-2.87356	-1.15068	-1.03944	-2.41797	-2.23379	-2.27491	-1.09798	-3.21306	-1.27662
[truncated: 894 more columns]

## Sheet: Tumor (raw peak area)
	S-1-pyrroline-5-carboxylate	spermidine	1-methylnicotinamide	12,13-DiHOME	cytidine 2',3'-cyclic monophosphate	uridine-2',3'-cyclic monophosphate	alpha-ketoglutarate	kynurenate	3-hydroxyisobutyrate	3-hydroxy-3-methylglutarate	3-phosphoglycerate	hypoxanthine	guanine	linoleate (18:2n6)	quinolinate	N-formylkynurenine	N6,N6,N6-trimethyllysine	N-acetylputrescine	N-formylmethionine	S-adenosylhomocysteine (SAH)	adenosine 3',5'-cyclic monophosphate (cAMP)	adenosine 5'-monophosphate (AMP)	5-methylthioadenosine (MTA)	adenosine 5'-diphosphoribose (ADP-ribose)	ribose 1-phosphate	arachidonate (20:4n6)	arginine	argininosuccinate	ascorbate (vitamin C)	aspartate	3-(4-hydroxyphenyl)lactate	phenylpyruvate	beta-alanine	carnosine	biliverdin	succinate	3-hydroxybutyrate (BHBA)	cholesterol	choline phosphate	CoA-glutathione*	coenzyme A	cortisone	creatinine	cysteinylglycine	cystine	cytidine 5'-monophosphate (5'-CMP)	sphingosine	dehydroascorbate	deoxycholate
BCM109T	1444482	3345841	23040479		58145		12750745	68051	442800	3622352	10479115	45894013	8257161	191762935	1128938	1398639	3179812	740136	476762	2066224	138744	7927898	2359964		333001	17824419	594685139	7192539	20658910	136555528	1527547	52087	34747909	471256	1487355	57826883	1868079	64593878	318952667	119975			167892965		3401969	2508795	40299847	578016	449219
BCM118T	2037849	24554908	38735875	39304	876957	332349	14175287	74382	4615750	29305632	21239785	187502099	824416747	153188878	9272923	500175	48507696	33308907	3619541	12091769	488672	205338663	34353374	1060166	2377426	150391642	2670514882	23893181	469656086	857855079	10992425	696297	39724133	3303253	1415190	182874315	61677374	170915635	3876190423	961250	718907	136465	741043079	10891665	14872800	22319976	142539320	3694548	785724
BCM131T	4601415	35292377	50753051		3121835	1512635	37135399	93253	1638081	10627306	22169749	111817929	584178001	203426936	3943810	1167809	33790846	5224438	997922	7632757	120164	21948572	12433914	148164	1378164	86483954	1351937352	9403648	84473554	434450563	10949534	1932460	81369365	860208	1877552	110390724	15933129	92693967	2048120886	499435	67037	103373	747209545	4031942	18113087	5526381	110550452	2600889	414093
BCM136T	3987807	12090794	100363668	123924	1365803	813958	11493853	51039	5825962	18837928	17207974	126361524	572313435	107849732	2589516	225613	19296260	14010685	1412262	9325941	254501	119768275	12776929	51384	1818270	74243305	1850637838	19266119	288677969	979867442	6241720	459614	73233893	17962951	477118	227379983	11105047	146791449	1308528877	746355	208949	32763	554049510	10059307	10860386	7213277	112938947	2204165	471589
BCM141T	2555216	231791093	107047575		2381453	1047225	127426318	203472	3331546	54534154	6720374	262782783	1088811474	116885881	10711801	1114108	77313665	31938501	3655554	11621407	305112	112257033	61310297	2839977	2932210	123171851	2666663833	65439558	252620835	763102382	7412833	473459	138928553	3207559	1200652	379792457	22312641	313690982	3373797766	906539	2229222	158975	742300207	29103129	9562468	26833564	247409334	1814280	288577
BCM14T	5496294	26867598	93386533	196505	1299053	612231	23866306	92192	2013474	11117355	17119604	133922251	932044207	175404674	13245271	571737	23631027	7442616	815868	6957181	151516	97597695	12423821	517975	1029903	113174685	2360580961	14759650	190162039	734709426	4287027	234581	57410262	13835488	6176579	209059763	7962755	97034540	1148764665	312704	27334		702361197	2439303	25653043	13718570	114500566	2306220	303640
BCM155T	3103452	14920127	82168105		453640	206473	17655549	165778	1194145	11157879	26131359	104699477	416932960	251648182	1342186	185668	15539192	14245405	834814	7986791	125386	124894072	4970141	186939	1597767	86031118	1696272940	22468602	185305516	805330608	7564897	253848	54857898	3849732	1051161	165428396	11066137	64719379	889458471	347423		193544	603416779	6125849	12930211	10907541	51166634	3687950	67466
BCM157T	12548011	34703505	30838134	328568	629996	281423	14165978	80133	1529587	10338523	34546519	120985763	583938119	178504602	2144731	135591	64175872	8724431	1053901	7020899	180936	4762376	6725241	267731	1113228	57574665	4065279966	30750411	223338479	1435662186	8805386	1637521	43271578	4973555	1703856	78273427	35921549	222648361	1679000433	56895		147412	1035004631	3013670	64222663	6795307	160824390	4830701	169933
BCM165T	3342810	28381094	53871534	65775	578579	221716	14459650	65236	963957	19639481	29760925	157454686	979685239	175565363	8524402	707945	24866068	27511689	780568	8241182	238336	34222115	7304008	211443	1135561	120642838	1871113892	18108399	482877587	1257647538	3278813	367979	37317107	2935836	1981183	66377546	9172978	86687360	2255226452	450100	151901	49326	525893773	2810214	17871058	9479537	93136775	5678627	131214
BCM177T	4661018	11542017	57783576	144250	787493	609695	16490075	130887	1532359	18472096	25119557	170957253	637359976	149358152	9369763	947143	31144580	9355666	2199387	12561922	226017	305728293	13563885		3009239	87942411	2117481989	18340373	90446292	1840258086	7825085	1223570	42711059	6087418	3514976	158491015	19513832	79450968	1684240059	594404	40585	65975	832933476	7730884	45618548	17547318	65596821	2347640	312275
BCM25T	7390957	23762423	98936845	173318	788040	440579	33685339	213751	2549879	27060455	35095215	170899695	1177406845	280423856	8510699	999846	36795906	22462561	1893202	6599716	142819	10738191	8784319	381983	1214815	281873528	2124380286	26065331	71111204	818266003	13171613	4444540	107564324	3948334	2868808	84263465	9424082	137989401	703106857	160177		68398	900276418	11159175	36085250	8019601	102830283	2032034	1523233
CHTN101T	7199764	23750917	128670408	191495	526250	307521	31379019	532952	1726748	30872746	18557454	161680077	950920562	1394498446	15193772	821539	50204843	8099802	2662121	13793782	128950	172120444	22660772	522946	1578051	639798153	2419009820	34458498	212020080	631238283	22661429	3447440	62364168	6280210	1375147	49575494	9687977	143486694	1953406610	86066		77140	869972036	9027647	65343644	15554181	124806777	4091172	861912
CHTN10T	1343302	12600633	61242961	102002	617780	259563	7178113	161846	873716	24289192	20805533	66417763	337679967	541196098	4424592	436902	20407255	7121339	1266902	6579329	212271	239776340	11514189	117968	1538725	106788920	1567509190	14630458	277698450	985824567	4202954	384430	56748480	2760502	761119	176865385	1051931	79152385	993817247	301202		110678	565231503	3103127	3420341	12225508	50819967	4915398	758795
CHTN110T	4336103	21475831	70186178		101223	116097	14734619	332170	4571541	26633368	29993360	183400974	789146604	181190384	1165303	386470	76832541	9214204	5053047	14379078	372339	533166895	43826909	315434	1474197	87057825	3562293705	41164509	236386023	1773470693	57156354	378498	27315985	7400429	3487567	103229371	12711682	183359544	2416858090	1078521		84919	928430919	7494469	27627402	55872358	168832465	3987627	184536
CHTN113T	5321670	33201681	113233624	276522	1291758	678067	18886178	103648	2393114	32155059	24135083	206432546	928148694	1052831114	7481855	1005573	70909250	49865382	3286374	12964302	168334	119568347	37980582	358984	2215903	481855766	2817913804	29768302	269393710	901062656	16625946	3805612	50031596	2847149	1304727	139664100	31778562	176479203	4233140950	1240388	579575	181647	642080589	11925489	68714322	13667941	230594393	2496844
CHTN11T	6191624	4680293	30883416		223675	64415	20339612	54022	641613	2805967	23660971	45088919	99913202	743949243	2066908	84104	8563176	573614	208591	717360	58506	1561521			98031	73264428	1235841154	7387891		176091750	933845	289150	15665309	690206	519775	105247878	4845399	58186998	214786343			47011	167448921		9253613	1170629	22965602	658126	43515
CHTN120T	3928032	72779287	53222315	184250	1385400	571957	17517416	127699	903847	48280411	6016082	227699501	1265805961	385026802	41058250	1078971	52996990	77502130	1419671	8491474	329319	45399449	33859532	337167	2348583	249615791	2554833834	36367779	406558775	757404633	9725389	1160678	51055170	1509300	522817	20423462	2740507	104577733	3220054275	332771	42228	43876	538952556	7406901	22318724	12180928	114280796	4883119	222960
CHTN126T	8402336	551883824	211098138	69785		132378	38741259	567658	1719190	219294265	9634343	206294606	397801329	156511355	236371715	182670	63239669	17403782	2060626	44192859	207762	268750731	83334142	1572960	2547709	127592683	2786556736	37000434	209084199	1884624538	362422390	108701	78892029		1244924	430837440	4030280	320651095	634824555		421984	64718	743726927	13372884	116507908	17959890	391066352	1663982	515787
CHTN127T	2459840	7813915	193707355	148382	533250	302544	9938127	160369	2247713	12807764	17691884	151413554	802068787	58412261	3040960	350254	33307453	15504498	1981179	5583292	60788		2861815		585479	59524931	2319545613	22017229	38440058	843947803	9900962	1993241	60686712	5209233	988930	23538474	26560427	148660097	1422345224			345663	655339125	2153716	33295152	1543456	53797820	2204412	611515
CHTN131T	419966	80929589	110676805	180699	1243148	687061	14591546	148090	2478421	86237591	4658713	340132409	2492956007	213850458	52032231	1916033	83445725	94966521	3973610	9261111	527597	94442644	66725249	790351	1518093	395067305	3087025731	51210474	503554111	1299782672	10686393	539438	49302350	8062028	1415651	72165607	22634720	345399215	6108171342	1348119	2416368	31761	869469396	21731248	5714550	14636936	268315100	3361269	332468
CHTN137T	2725337	42742271	93966998		1112140	649596	9645244	111856	996048	51042729	16653583	180027267	1094511445	649247161	760870	641429	79701931	22791693	882725	11885170	214941	182648198	24269986	554544	1147866	462545508	2729617867	26190146	480402034	1197396486	14960332	1091556	25808092		495480	36997284	10047584	301780009	2403073382	680645	933254	85716	545000656	18824025	36344826	15709501	130366597	2177818	487590
CHTN13T	2960588	5256486	25494760	349769	607430	215521	3197318	103155	1139788	1841312	12244713	35991182	85689394	574999076	432966		6742700	796575	320498	1330400	61288	1239962	181172	73867	95469	79210736	1322816041	2937929	8358816	204560352	3821819	150978	12563026	1380048	905255	85784902	7288664	62842778	200743075			50163	352228958		13964033	858189	62922737	332602
CHTN141T	4050182	10735489	42333555	177334			18557857	103469	3311797	10308913	16150218	153001791	743219644	343415379	1462933	229765	19206565	6250692	1698281	8988485	189899	54156442	4719826	110009	1752090	179035554	3092305177	34555281	151048911	1376107410	23899970	322784	22063289	4541964	1182407	83331516	27037252	120038594	1288111455	167468		95565	641597438	13747475	30297788	11775992	65207130	1504354
CHTN152T	1905940	21588983	118963552	245075	217669	249783	6516521	101820	1319213	25155590	25167732	215833117	1348354695	328867293	2063835	303784	35362838	18249582	4406886	12667740	80158	48746929	34378357	236224	1302685	234284309	2737977108	42372562	937242705	1336130373	5420090	308286	34326980		1300260	231215185	5253501	217371735	3742034491	213720	23841	168330	1008285825	8269879	23496964	10299421	97077869	7180445	310078
CHTN153T	5840045	16765068	112274931	86866	282038	299218	8774167	52677		34861811	14230933	289328901	1238187182	2008147138	1937239	329694	88674465	17357983	3543159	23971706	339056	569591129	81740299	162584	1852795	1184695017	3915856406	53293165	687315432	3626467357	5308783	536779	33601018		2358868	174827361	84952495	300682818	3021139569	1765586	794934	56816	659947709	23344342	35760459	26609299	371034852	4358274	184299
CHTN16T	2916658	28457853	22450035		180630	92319	10192389	109382	933306	22999992	8627393	140256803	673352767	182109480	10805755	453123	22803579	44521406	927239	8452572	381751	262791640	19193710	296993	1275581	43660242	2181935013	21863766	269545681	1715762401	3060143	453548	25857119	2297344	2128293	17805166	2780180	143187814	1215423962	636187		112166	472586647	3646120	13830655	23962455	359989686	14774380
CHTN17T	3444010	115583998	53400301	143818	1272057	691642	13579764	253405		77500945	8606293	229069732	1922698624	828795904	11733015	728227	94270404	23344110	1101849	17567689	471180	279490417	127979193	3076192	2432432	194184930	2928322719	65380347	499932216	1684252444	22704567	900973	52274620	32945750	1332833	30298718	84551961	204508313	3665582886	788988	344487	93437	734169981	16280168	21821364	26644517	183785225	5811711	319035
CHTN231T	5381505	11805369	34529699	258025	1055714	598308	10203698	177461	3965303	3788761	16688694	57979876	277270347	260943992	897815	85612	32866159	10319959	757098	3801381	53129	3548035	6541500	76907	274817	40754643	2414385137	4078657	61786	380414998	7528118	428821	27470724	2409793	997427	98160534	68196365	103111653	720822893			48702	896888623		48857112	1291736	12087528	471680	509218
CHTN232T	5573074	22154294	21323025		1240503	546762	12232237	135894	3532860	23505827	239583	134643283	30804166	102482187	279912	218908	39591880	16275809	2090821	3122197	40794	1463485	50888728			150605477	1105983232	3280970	19785237	206765536	6850797	707022	23707278		1281409	24756785	51304135	372305694	445426573			178760	529814814		9434154	3095640	122068739	817538	206019
CHTN23T	2510239	8256034	26596064		893571	416056	7428843	135189	3870726	3626393	10807799	38740192	199266847	330328384	646372	75432	8050428	4160164	387473	2608725	57553	15879313	970810	399752	262587	84335167	1179584859	3930914	218955	272994767	2373592	76140	16779473	1108394	13138475	134157706	86506803	40623254	261496839			42467	637152946		9798524	1952140	14738826	718550	137145
CHTN24T	3318545	7202187	90764851	177281	34702	202754	17188825	119242	3959941	13181040	12316647	120187801	556948967	291858428	3463457	607317	45541142	7036231	955111	8468694	321660	137620021	21770990	414624	2139404	152738769	2675590873	20624156	135587628	878741744	6261150	663744	55542876		1792394	161861528	6416590	106385319	2731296806	303650		35764	458689421	26141288	42694014	9579312	134510909	721571	281279
CHTN27T	1194277	79478097	90576070	335043	1105717	554980	15880408	259853	4565115	48201810	17545603	248951915	1593064413	193548277	24844047	2028525	121673465	126159786	1692751	14577835	316766	170915406	38001015	2210829	2383081	124398656	3324425126	55386477	426264457	1634096058	15464787	6008842	209884793	13806271	1610787	70952940	21251590	310696379	2618686528	1132497	1069385	120405	640182273	18000591	26188393	24463816	378917579	3659922	344908
CHTN2T	2670834	16109655	98778292		599605	390271	11874143	122857	4247798	15123287	34926316	139075791	629217270	439338957	1337626	711671	25568232	39104202	1642594	14179244	194632	266866457	22508218	402182	1317542	371619985	2571248424	23466294	309789305	980054647	6109978	284703	43599175	3407851	2013620	251863215	57714798	141233442	1169063434	164433		133791	770991071	4717794	12885779	9122203	38141576	3890735	220116
CHTN35T	1261649	23474713	24965463	294123	626261	219179	7737171	142094		5440047	11169358	54984992	257001528	479168110	2607402	421131	12966803	3138266	553741	2421476	84751	10491387	2915824	185407	656760	53189684	1135895998	6123941	5618554	393281095	9865557	185629	28313505	1890789	2093395	51984581	6028516	52159543	638238564	33428		38084	488164589	2598455	1729411	2393190	27548136	1481354
CHTN46T	1622759	36490853	168557810		255614	456384	15554420	331222	2842450	930449697	2702366	267323424	1591611099	339943032	373267649	872708	75409751	35489373	3995510	14358950	379079	119178773	48477690	226234	1703407	359575409	3030612981	44318737	555411055	2477962129	15516943	1801024	237635947	9348336	1113502	44492920	23088191	181204801	1861665077	88181		33621	1111575788	16721281	66220824	17567736	263379326	4468306	1863852
CHTN48T	3024847	8615981	84172524	319699	1246199	542248	4303010	133434		6614409	47477224	65253563	413646935	109498714	3721820	363991	18434233	2225742	693169	5747568	46344	6874580	14352200	109979	339769	49948691	4788077037	18908862	35694810	704963507	5542779	1199167	15521167	1887925	1489821	15636186	4592285	85826948	804366815			105520	133298997		69793315	2609823	82652048	1747349	166933
CHTN74T	4504312	41400426	55922527	776154	926188	476528	11205420	84152	11002638	24527917	7451395	199359952	881024222	171083049	2842169	138252	39527419	14606184	2385099	13585061	229741	193981546	14081633	717741	776948	115312546	2467707271	50039290	329370975	1498332323	5763872	182563	31294804	5379534	1433247	136365013	22032902	184072759	2915443411	186686		124747	1116819061	10827411	26554636	21838040	96786664	4038720	435149
CHTN8T	3203153	7579927	78391878	539077	271070	102476	6607021		1477036	22787705	3636650	76413151	324122887	819342573	5847224	408297	17112798	9071047	744626	4491551	79859	46755702	4499900	76358	748908	81359275	1434643889	10975212	34271777	297044768	3532312	265634	33178315	1421335	963364	135802387	11568994	58415779	975821127	355345			255434097	5908688	13116243	8785963	50275875	904978
CHTN90T	3805250	46322300	190736731		916705	468458	13522280	155112	3066688	29195121	16355898	173564621	809676759	112441224	4791371	571012	27924079	22656571	1590575	13176703	190685	229254171	20741492	728050	2945358	86541539	2401526204	33430540	373638643	1546323887	6084167	1009999	49402732	26537169	678605	92475178	4565108	235163121	1736941716	1140170		182205	783464985	13786614	17073289	15580026	196080457	4307146	234548
CHTN91T	4286346	17049446	44260797	232925	576950	250332	15038294	130715	3224768	5819528	15926094	92421173	474907673	173047337	1291746	153522	11551643	3273155	1099025	4482368	86366	21468877	680078	262206	361223	71598419	1803283555	17634016	33484962	700422692	9778672	296261	24143184	1276192	8561987	86106418	61938664	67537129	778433266			82200	640046873	1618517	22213171	4668467	39611310	3246273	174202
CHTN92T	5493882	14383743	67053983	183580	1054801	684856	15243581	168838	1913805	5477171	8313987	58070133	328002266	136846130	1928601	121880	13337095	3790885	900841	4373292	70479	2363305	1793149	45554	241420	34381229	1930668721	6935986	327650	209554929	11648002	605318	12799831	1033322	2136399	96167691	5516285	42147870	574328540			147470	558965233		39625212	3204361	26924426	1045854	1067397
MHBC28T	5813372	38496701	104876909	199220	223187	280073	25216028	246469	2112657	92998907	9912243	159268800	652355277	175875695	55669693	1787808	59153257	47350884	2586866	9226419	306550	403835610	49935645	3162795	1866478	264994989	2597372284	19892457	330068456	893332675	6963522	1265479	236646629	10618505	4464076	159984494	2918601	319236228	1471062260	813342	215340	273520	794757662	11133594	21613936	8283373	384107019	2728126	747712
MHBC2T	2780721	19246081	54457749	254796	814140	404396	13043358	194826		14253532	15000266	112089327	558786748	315674872	17295159	703148	13500958	3858330	1453383	4086350	128267	9081388	4599894	503818	552617	73979433	1801332372	11981475	162728525	931949953	2559908	953902	38161302	3675056	3561519	61752201	182023738	71829644	497259074	134095		39444	363519558	2639867	8312349	4471154	55256191	2957237	68736
MHBC31T	3625137	10740504	40900414	356100	365073	218004	17453235	238398	520509	10725011	24370907	72982153	366969700	384093987	3188139	71693	19813324	4959140	1122722	6084968	125615	4831442	5205197	30919	745669	66520692	2037707650	12861235	111118917	592727432	5865136	224761	27216902	3275252	836391	262462223	11244391	82864873	1017253138	67661		87909	919847186	1594160	26256713	2606014	68451480	4443838	324946
MHBC33T	5361445	14993354	16167707	81824	1499761	923260	9846127	189078	1783258	8228958	7476744	39173761	192831701	202433139	2499941	87613	10784892	1786407	512719	3244388	32423	1724925	644705	51640	65481	28785595	1550324448	3085932	823712	418644934	5203976	204732	23405036	1183701	1682464	48714145	28263623	58602235	366288955			54488	575256036		33961564	2518718	16430636	745913	195610
MHBC3T	6121256	8843919	15322369	247253	1670019	1013783	11782870	212185	1696326	2258869	3769167	39029027	220189809	454892623	493095	177531	13145218	1312314	534721	2344437	62727	2147011	550121	59078		53250789	1788776122	4108822	945268	339173460	5487973	188388	10778193	1147647	2463251	86985592	56276056	34120536	144303924			261733	554741949		61466906	2522830	20874831	593223	312685
[truncated: 894 more columns]

## Sheet: Non-tumor (raw peak area)
	S-1-pyrroline-5-carboxylate	spermidine	1-methylnicotinamide	12,13-DiHOME	cytidine 2',3'-cyclic monophosphate	uridine-2',3'-cyclic monophosphate	alpha-ketoglutarate	kynurenate	3-hydroxyisobutyrate	3-hydroxy-3-methylglutarate	3-phosphoglycerate	hypoxanthine	guanine	linoleate (18:2n6)	quinolinate	N-formylkynurenine	N6,N6,N6-trimethyllysine	N-acetylputrescine	N-formylmethionine	S-adenosylhomocysteine (SAH)	adenosine 3',5'-cyclic monophosphate (cAMP)	adenosine 5'-monophosphate (AMP)	5-methylthioadenosine (MTA)	adenosine 5'-diphosphoribose (ADP-ribose)	ribose 1-phosphate	arachidonate (20:4n6)	arginine	argininosuccinate	ascorbate (vitamin C)	aspartate	3-(4-hydroxyphenyl)lactate	phenylpyruvate	beta-alanine	carnosine	biliverdin	succinate	3-hydroxybutyrate (BHBA)	cholesterol	choline phosphate	CoA-glutathione*	coenzyme A	cortisone	creatinine	cysteinylglycine	cystine	cytidine 5'-monophosphate (5'-CMP)	sphingosine	dehydroascorbate	deoxycholate
CHTN169NR	11088715	5046416	16057602	666184	814471	565750	68776164	247684	1919110	1414272	1493842	22397103	112238420	1033895878	206164	166168	11493776	554718	450963	1213084		322669				75985327	991173835	956843		65175760	8558227	107105	15400279		2188486	51827951	10229760	27329499	137871934			96835	558203844		31871438	730795	5495293	254146	221728
CHTN173NR	5614232	8005155	16901887	324987	1633510	1103302	11589970	181274	1870736	2689334	921522	13732291	76223920	261289414	503484	97924	10273411	2212869	520097	829239		435355	200127	21084		31725880	1208310044	675213		164076944	4902366	269562	16618538		1820591	75939702	8888041	30923780	155230643			167813	793689327		35018097	1233530	4540985	521289	1645851
CHTN174NR	7335972	6333583	14928347	337805	1143911	764801	7126251	125263	2304069	1362987	374045	29010598	128984283	450994359	231816	55744	8256657	1104532	544235	1027185		289484	128779			95467952	1109969016	1371990	62799	211572560	2351461	223313	16381509		1187820	63320977	39497215	42026829	278671981			110763	582781006		37946415	3192475	7115508	196628	3308808
CHTN175NR	1649324	6057367	28718685	494108	77474	41489	2428739	83513	397929	1117213	8894361	44664398	172411498	701455683	238024	2506825	2980065	425213	163276	950017	97544	2563928	130834		217280	72200770	1198751340	5989897	8808773	213044174	850195	82030	8520011	547781	1288003	73521047	4104948	47645643	175552279				200931915		1406884	1101886	19659928	544149
CHTN182NR	3474287	3622692	20742140		479609	228766	6253476	144373	1005023	1466281	4547749	32397990	147990670	440468041	199333	169886	6389775	1073362	323879	973810	21552	1029783	256646			60826599	942684838	1111474		180863196	2145009	44880	10406419		871621	46177156	9480938	33885286	127513187			100771	409186472	1703326	7599007	1164222	9306353	153015	214670
CHTN183NR	4165230	6591689	16999817	356249	445446	213136	6087461	64713	614020	2884121	15647221	61455141	318420148	752028536	275291	311726	8062395	991699	405255	1381904	63894	2341113	228485	105295	214277	114570019	1371920814	5201331	1477239	284464751	2480140	119609	16426313	249197	2143530	186125895	1065553	34557407	559173880			28492	344028030	988783	16802557	5611887	18005558	599368
CHTN184NR	3545378	1979799	12772511	421954	296790	216466	22691982	86219		1367456	16793168	49253807	223123548	714101356	173713	394676	5696835	662257	272274	1768733		2812833	193903		66488	36138674	921172683	3859069		91842942	1156710	128498	8892308		872799	46553334	4754675	39320516	104332651			44115	279854056		3177592	1007157	8647714	117524
CHTN191NR	2551867	3921308	10172404	179959	1085843	703627	5694704	166940	811505	840842	189622	7363795	37413692	144013243		72347	4965101	624618	242616	328641		1003060		46548		5198724	543128494	126015		72990424	1551428		8264034	205828	950775	41525092	1430793	21765993	124719686			36946	478261957		6845583	387714	1681069		570274
CHTN196NR	5855383	5251975	28012018	471877	205671	115427	22084763	209589	1536977	2223894	32593642	87995668	174710890	1646362477	548634	376869	20809542	871734	573171	1892628	80513	2240538	425659		564961	233940070	1955442184	10272849		335646080	2315480	142958	20024082	1803571	172367	136033683	4973676	58484354	174451814				641890918	1300740	25085657	980938	29143879	346729
CHTN200NR	2676913	2177265	10833643	121165	971974	504276	3848831	93864	908616	691056	790781	10470358	49479344	152681889	213421	288602	5953291	564700	212471	513580		475325				12582417	570077623	204685		53797614	1526279		13543808		3407489	34666060	3352136	23646198	76742002			90716	408816380		11239634	318479	3216878		1050529
CHTN204NR	2860864	1692834	15271066	302882	216861	114100	20732657	28114		1404752	4584088	24591837	12948897	1127099303		93897	2305506	271610	106121	575901	24622	3879958		108172	306380	55823601	581892320	908493	49863	73746154	493354		6435857	201932		40384038	624943	30639090	83293372				187064104		1827094	773087	7839880	141543	108521
CHTN205NR	6347284	7731334	40114573	301905	1754924	1075299	9781815	115605	1784691	2391403	647612	41405491	210782911	356564496	196913	64281	10103468	1760296	486846	1022608	36391	611565	175683			48196281	1755166907	1886746	7064227	262014697	1887286	169512	11711148	906431	496455	119442859	19667206	49366448	167824419			34958	739860661		49996501	1061674	11674031	421399	527932
CHTN206NR	1285924	1697644	17115574	254284			6374214	49961	588951	468699	15294452	18894905	52766083	210483830	108961	2766334	2208590	204583	80361	607142	47827	14958035		223221	73860	11165389	504397941	1094741		66460808	620821	32466	4739197			34821827	2062412	40590223	51305544				137292467		1490283	727933	5698656		242263
CHTN207NR	2624917	1067635	15688795	307294	82430	36191	3708978		479097	585780	7434649	26095852	35487883	472483022	130806	419196	1958578	216835	108381	513189		1989188			45377	35471149	519226492	1074528		58221407	659387		9799727	325927		25905662		51746996	54310308			76932	186577396		1631935	479659	13062023		138843
CHTN208NR	3637444	3663013	22509314	365859	310344	192090	18724277	134456	2296772	2044493	20831676	54273925	83869401	607232764	464574	255123	9172618	354205	292007	1271151	60258	3390908	403919		573350	66893408	1497286687	5348390		121109270	1718948		12801929		236396	110511192	6213687	39470814	149788618				343769839	678308	9626774	884809	17048903		130095
CHTN213NR	17633435	8762485	23305448	299736	1055337	547344	37560965	101929	1631413	1872119	3457140	43981007	296046909	744238999	286448	133028	14603616	863055	366120	826282	53564	886445	254790			90799549	1602117400	4160760	80621	273296272	1324081	162342	17220590		1176999	142072538	7857720	37886457	258402399			59072	490675926		23244036	3141383	10520419	507835
CHTN217NR	1252640	1271669	10728889	418938			7463540		520292	785130	3238924	21303603	2442409	277505734	92345	762196	1953946	189876	82232	484851	42248	8417445			76649	17508668	513914572	2326333	252796	38439872	485042		8077188	300584		26396521	335679	25062339	57609317				156795495		1472706	775266	7415505	69698	141249
CHTN222NR	4118787	4288272	28177559	197952	654378	428089	16480458	122602	1568584	2735051	16586270	52113788	402892281	269233943	237733	69415	9007837	1668750	447966	2631379	80249	6448665	1446256	142210	627618	80332887	1373415071	4599796	13719657	350018074	2408545	147488	21438910	1498442	5450026	134703355	4584733	40674621	554110382	31837		32111	584238541		21908560	3381589	14397686	914435	771893
CHTN237NR		10788721	12593336				579118			494224	71532	7922661	1919338	283660184	94338		683562	272187	82188	209661		1266799	295924			28479904	140779196			44550649	671121		4721193		122100	15532992		37615916	21755161				99674935		306440	262768	4222143	51780
CHTN238NR	2712113	4055256	14115601	233054			7965836	77567	946109	2288872	20818698	39326451	71864763	114115699	171912	66539	11715940	667737	347905	794843	48717	26944171	967395	44345	284147	16475473	531912875	1374151		114594861	1103553	114054	15387827			76072282	1724440	39734947	93380865	42396		38690	320703665	3411617	2645174	1583261	13953576	128318	101944
CHTN239NR	2944720	1340203	16455903	123645			11674524	80803	635586	1096734	12755221	31305794	74921172	228283208	210580	651677	3777612	187154	232460	567571		2920210			54309	15446203	421104876	1712991		71176765	5360659	27597	5302317			19330180	2316629	35382923	44669857				175830980		1085004	418926	8890867		311869
CHTN240NR	1711839	1320450	10961051	174514			2460999			522386	341686	13931107	7561768	358866250	131194	226221	506063		27413	716037		14127320			43646	19836957	235577426	842142	870014	38045216	365840		4379559	84432	936499	16654388	1006830	63561839	68627840				96558430		683720	1477542	9287177
CHTN241NR	2640699	5947097	13211396	65911	1515548	1026609	5215560	67818	926702	819674	53581	7407346	40764011	95865122	168900	193157	4417830	912280	182518	413788	23416	427709		30123		4981768	644181045	185033		78444797	1349602	53916	12907301	130877	994644	53297832	3871628	27314195	39927432			129556	251811087		11337349	387297	2433655		407804
CHTN242NR	1934038	4527317	10347455		51021		1015183		451833	769611	992496	18150298	1234433	115955784	58165	62648	1141375	352202	108225	569012	22204	8257439	153474			11306346	301227684	172127		35498713	592588		5576108		167490	29464222	449846	24140799	76663768			101155	133063702		526212	1189826	9477655
CHTN244NR	2255572	1793714	9737707	150109	143421	56795	3175023			1035680	3533642	25683911	58106939	477253022	142986	73566	1884715	343944	80547	713986		2486532			51304	41158551	508844088	1854213	123978	55950042	778876		5364174	283531	396879	21517960	817388	33517845	64709350				206101607		1940298	459660	17066377	77375	87118
[truncated: 894 more columns]
