# Supplementary material for: Breast tumor microbiome regulates anti-tumor immunity and T cell-associated metabolites
Source: Sci Rep. 2026 Apr 16;16:17587. doi: 10.1038/s41598-026-48719-5 (PMC13243561; doi:10.1038/s41598-026-48719-5)
Supplement: Supplementary file 5 — Supplementary Information 5. [file 41598_2026_48719_MOESM5_ESM.xlsx]

## Sheet: Sheet1
	VTN	HLA-DQB1	KIT	LAG3	SOCS3	TCF7	IKBKB	KLRC2	ITGA6	CXCR4	NFKBIZ	ATG5	MAPK14	IL32	CFB	CXCL1	CEACAM1	C8A	CFP	LILRA5	IL10RA	IL17A	TP53	MAPK1	CCRL2	BTK	KLRK1	TICAM1	CMKLR1	ARG1	IDO1	IL17B	TNFRSF13C	CD6	CTSG	BAX	KIR_Inhibiting_Subgroup_1	NOTCH2	TNFRSF4	TGFBR1	C7	CD40	CCL15	ICAM3	SKI	ATG10	C4BPA	C8G	ABL1
BCM109T	4.76861	313.428	92.3377	33.8138	250.135	54.6223	368.05	46.8191	653.733	850.981	247.534	665.438	867.02	2621.87	581.771	79.7659	23.8431	3.90159	36.4149	49.4202	505.906	3.46808	348.542	1363.39	114.88	74.5638	136.989	102.308	349.843	4.76861	305.625	10.4042	16.4734	35.5478	89.3031	651.566	7.36967	2430.69	4.3351	496.369	208.952	130.053	1.73404	209.819	583.938	102.308	3.90159	3.90159	382.79
BCM118T	6.12906	552.087	150.869	67.4197	915.587	53.2757	473.823	15.0869	612.434	1270.13	582.732	585.089	1037.23	17084.5	2865.57	45.2607	61.7621	6.12906	23.1018	24.5162	305.982	3.77173	1107.47	1061.27	57.0474	49.9754	92.8788	258.835	141.911	7.54346	90.5215	1.88586	33.0026	43.8463	23.1018	872.684	6.60053	1214.5	30.1738	323.426	255.535	116.452	2.8288	339.456	572.36	60.8191	4.24319	9.90079	599.705
BCM131T	12.0671	683.801	164.917	44.246	237.319	56.3131	329.834	8.04472	4251.64	1323.36	402.236	675.757	1283.13	93355	152.85	245.364	108.604	20.1118	16.0894	28.1565	116.648	20.1118	1218.78	1950.85	88.492	64.3578	24.1342	136.76	213.185	20.1118	52.2907	24.1342	12.0671	44.246	32.1789	615.421	28.1565	2819.68	32.1789	824.584	64.3578	148.827	16.0894	201.118	1375.65	156.872	16.0894	20.1118	285.588
BCM136T	18.7099	3042.22	158.41	81.0761	325.552	164.647	773.341	38.667	1434.42	2811.47	1924.62	654.845	1267.28	20360.1	4359.4	59.8716	32.4304	9.97859	16.2152	52.3876	553.812	6.23662	548.823	1037.77	160.905	155.915	157.163	227.013	375.445	42.409	203.314	9.97859	47.3983	152.174	88.56	1444.4	12.4732	3775.65	62.3662	802.029	130.969	234.497	7.48394	516.392	874.374	142.195	9.97859	18.7099	611.189
BCM14T	7.97782	462.182	147.856	80.31	596.209	164.875	627.588	73.9278	739.278	2652.36	390.381	595.145	748.851	14012.2	1462.07	72.3322	56.9084	3.72298	24.9972	23.4016	362.193	3.72298	919.044	887.665	59.5677	52.6536	281.883	254.758	130.304	7.44596	337.196	7.97782	48.9306	70.7366	47.335	789.804	13.8282	1398.78	33.5068	313.794	135.623	156.365	26.0609	464.309	983.399	168.066	10.6371	15.4238	488.774
BCM25T	6.5187	3.25935	82.9324	66.2735	135.806	30.0585	184.334	3.98365	1338.87	400.176	281.753	394.019	2118.94	5279.42	556.263	40.5608	58.3062	1.81075	5.7944	27.1613	48.8903	3.25935	300.947	1197.63	19.194	21.729	6.5187	357.08	57.944	2.53505	21.0047	14.1239	45.9931	13.0374	10.8645	872.782	3.98365	1465.26	25.7127	573.284	7.60515	41.6473	2.8972	88.7268	1213.56	80.7595	4.70795	9.4159	435.667
CHTN101T	22.7748	2071.47	133.543	69.3595	600.425	113.874	583.862	54.8665	720.51	3712.29	1392.37	502.08	673.926	35850.6	402.699	124.226	66.2538	5.17608	16.5635	51.7608	418.227	7.24651	448.249	1261.93	68.3243	82.8173	190.48	129.402	267.086	3.10565	236.029	5.17608	24.8452	52.796	13.4578	871.652	7.24651	1244.33	46.5847	416.157	18.6339	224.642	5.17608	263.98	1079.73	184.268	199.797	56.9369	494.833
CHTN10T	16.7328	1067.55	873.451	30.119	706.123	227.566	525.409	23.4259	1753.59	1820.53	612.42	264.378	839.985	46999	622.459	170.674	120.476	13.3862	33.4656	40.1587	384.854	3.34656	622.459	1690.01	73.6242	133.862	167.328	53.5449	538.795	10.0397	70.2777	26.7724	10.0397	36.8121	230.912	398.24	33.4656	2901.46	10.0397	625.806	729.549	257.685	16.7328	271.071	2744.18	227.566	103.743	6.69311	625.806
CHTN110T	7.42456	558.589	63.7639	22.2737	556.405	31.4452	358.999	10.9185	574.312	1104.95	214.876	418.833	760.362	11788.5	496.135	22.2737	45.4208	5.67761	10.9185	12.2287	143.687	4.36739	909.727	1404.99	44.9841	61.5802	34.0656	334.105	117.919	5.24087	14.8491	4.36739	25.7676	30.5717	14.8491	1249.07	5.24087	908.854	17.9063	391.318	60.27	92.1519	6.98782	215.749	669.957	161.593	5.67761	24.4574	642.006
CHTN113T	8.45422	226.15	122.586	107.791	395.235	128.927	329.715	23.2491	634.067	2703.24	4425.79	416.37	1141.32	47140.7	15061.2	57.066	38.044	6.34067	16.9084	40.1576	350.85	6.34067	936.305	1227.98	76.088	95.11	171.198	156.403	245.172	4.22711	166.971	12.6813	29.5898	78.2016	99.3371	784.129	14.7949	1287.16	50.7253	492.458	48.6118	219.81	6.34067	310.693	1118.07	80.3151	8.45422	8.45422	450.187
CHTN11T	23.9145	1060.21	302.917	47.8291	4758.99	199.288	629.749	95.6581	1905.19	8920.12	3547.32	996.439	844.98	164189	1323.27	286.974	167.402	39.8576	95.6581	143.487	837.009	31.886	342.775	2000.85	294.946	199.288	542.063	183.345	550.034	55.8006	350.746	31.886	71.7436	119.573	422.49	247.117	39.8576	3100.92	31.886	446.405	2542.91	510.177	47.8291	510.177	1251.53	207.259	31.886	71.7436	494.234
CHTN120T	10.0818	976.815	44.808	156.828	218.439	209.478	548.899	45.3681	259.887	3577.92	1171.73	335.5	744.374	12694.7	3945.35	30.2454	30.8055	4.4808	31.9257	30.2454	621.712	2.8005	276.13	856.954	67.2121	129.383	182.033	160.749	306.375	5.04091	176.992	6.16111	116.501	124.342	11.202	656.998	7.84141	1215.98	90.1762	688.364	95.2171	204.437	5.04091	420.636	860.875	104.179	3.3606	17.3631	304.695
CHTN126T	13.8143	613.354	24.8657	56.1781	136.301	39.6009	236.685	15.6562	1141.06	1350.12	2545.51	317.728	1001.07	33146.9	792.94	69.9924	12.8933	11.0514	15.6562	28.5495	235.764	11.9724	556.255	1221.18	632.694	55.2571	37.759	197.084	152.878	7.36762	161.167	4.60476	33.1543	41.4428	10.1305	578.358	7.36762	3308.06	59.8619	435.61	17.4981	103.147	5.52571	312.203	1102.38	126.17	18.419	7.36762	413.507
CHTN127T	53.7707	523.368	247.345	118.296	448.089	71.6943	1555.77	46.6013	899.763	3344.54	505.445	437.335	1268.99	152447	1387.28	154.143	28.6777	39.4318	32.2624	132.634	451.674	10.7541	695.434	1351.44	64.5248	129.05	78.8637	207.913	573.554	32.2624	93.2026	25.093	39.4318	50.186	28.6777	828.069	32.2624	1745.76	121.88	989.381	17.9236	336.963	28.6777	293.947	1430.3	197.159	25.093	39.4318	369.225
CHTN131T	8.14822	1320.92	728.813	265.27	291.525	229.961	328.645	95.9679	220.002	3991.72	639.182	418.275	915.316	22124.2	2295.08	26.2554	19.9179	6.3375	21.7286	49.7947	674.491	8.14822	908.979	1398.78	81.4822	141.236	306.916	188.314	363.048	5.43214	403.789	6.3375	202.8	64.2804	12.675	906.263	22.6339	1320.92	73.3339	253.5	33.4982	241.73	1.81071	333.172	738.772	76.9554	8.14822	8.14822	405.6
CHTN137T	9.05473	627.363	362.836	39.4527	689.453	201.791	474.726	98.9553	556.219	1877.56	538.756	394.527	760.597	17676.8	1426.77	143.582	43.3333	3.23383	16.1692	14.8756	199.204	8.40796	878.309	1254.08	43.9801	75.0249	127.413	91.8408	185.622	3.23383	202.438	14.2289	30.398	29.7513	115.124	570.448	10.3483	1100.8	10.3483	324.03	744.428	166.219	5.8209	248.358	841.443	128.707	56.2687	8.40796	289.105
CHTN13T	36.6781	170.985	151.567	67.423	296.661	127.295	900.232	25.8904	664.521	1197.97	172.064	523.202	613.819	19546.7	163.433	25.351	94.9316	6.47261	17.7997	21.5754	122.44	6.47261	980.061	1688.81	21.036	40.4538	31.2843	194.178	194.718	5.93322	14.5634	9.70891	40.4538	18.3391	27.5086	515.112	9.16953	1101.96	14.5634	177.997	66.8836	113.81	12.4058	204.427	743.271	240.026	15.1028	7.01199	688.254
CHTN141T	17.3392	951.731	206.144	38.5316	355.454	83.8062	732.1	57.7974	2105.75	2009.42	1752.22	519.213	882.374	31602.7	6470.42	54.9075	137.75	10.5962	25.0455	28.8987	294.767	4.81645	481.645	979.666	51.0544	73.21	216.74	137.75	270.684	6.74303	69.3569	16.3759	31.7886	42.3848	39.4949	453.71	11.5595	3415.83	14.4494	252.382	335.225	142.567	8.66961	447.93	724.394	170.502	3.85316	7.70632	478.755
CHTN152T	14.2398	862.696	42.7195	70.0125	397.529	164.945	611.126	30.853	374.982	2821.86	1463.14	475.848	728.605	22954.6	27631.2	49.8394	41.5328	5.93326	27.293	29.6663	427.195	7.11991	878.123	817.603	40.3462	85.439	185.118	214.784	206.478	7.11991	143.585	3.55996	83.0657	78.3191	10.6799	599.259	9.49322	1753.87	68.8258	189.864	162.571	112.732	8.30657	423.635	809.297	135.278	4.74661	14.2398	532.807
CHTN153T	12.6695	477.641	84.8858	19.0043	534.654	32.9407	941.345	15.2034	2786.03	2061.33	4561.03	263.526	779.175	17255.9	1157.99	22.8051	64.6145	6.33476	19.0043	20.2712	217.916	8.86866	974.286	1071.84	62.0806	81.0849	19.0043	464.971	89.9536	5.06781	21.5382	5.06781	25.339	20.2712	15.2034	983.154	13.9365	2442.68	25.339	703.158	12.6695	96.2883	2.5339	328.14	967.951	86.1527	6.33476	24.0721	677.819
CHTN16T	9.80908	5.395	124.575	85.339	363.917	283.973	712.139	87.3008	954.914	3716.66	2777.44	399.23	1187.39	14492.4	5761.86	78.9631	54.4404	7.84727	34.8222	19.6182	559.118	1.96182	565.494	1509.62	57.3831	120.161	367.841	212.857	181.468	8.33772	225.118	16.185	215.8	106.429	24.0323	880.365	9.80908	1678.82	33.3509	225.118	165.283	240.813	2.94273	436.504	550.29	125.066	4.90454	13.7327	496.34
CHTN17T	8.39865	5.24916	46.1926	119.156	373.215	109.182	532.265	28.8704	171.647	1228.3	127.555	225.714	479.248	13870.9	293.953	30.4451	15.2226	4.72424	20.4717	23.0963	283.979	4.19933	344.345	1615.17	38.3189	49.867	225.189	112.332	187.92	2.62458	106.033	7.34882	36.7441	85.5613	43.0431	735.407	13.6478	1295.49	48.2923	153.275	9.9734	119.156	3.67441	276.631	530.165	142.777	4.72424	4.72424	220.99
CHTN231T	7.74901	5.53501	1799.98	35.9776	1053.87	198.707	347.599	32.1031	1536.52	823.056	561.803	560.143	653.131	14718.7	532.468	269.001	95.7557	1.6605	22.14	19.3725	402.949	3.87451	808.111	1369.36	36.5311	52.5826	166.604	63.0991	243.54	5.53501	14.9445	65.3131	17.1585	22.6935	254.057	446.122	12.7305	2037.99	6.64201	655.899	769.92	163.836	2.214	146.124	1178.96	168.818	9.40951	5.53501	510.328
CHTN232T	7.06105	684.922	195.356	77.6716	908.522	129.453	301.272	14.1221	331.869	861.448	360.114	247.137	630.787	134796	176.526	1052.1	21.1832	25.8905	32.9516	141.221	268.32	14.1221	162.404	1075.63	129.453	98.8547	25.8905	160.051	190.648	9.41474	89.44	28.2442	25.8905	9.41474	87.0863	713.166	11.7684	571.945	136.514	327.162	9.41474	169.465	25.8905	110.623	1005.02	82.379	18.8295	16.4758	287.149
CHTN23T	8.90222	404.161	204.751	22.2555	586.656	66.7666	704.165	29.3773	970.342	1374.5	688.141	570.632	905.356	35487.8	4368.32	86.3515	97.9244	8.012	54.3035	24.036	299.115	4.45111	843.93	1284.59	58.7546	81.9004	131.753	91.6928	330.272	3.56089	50.7426	8.012	7.12177	16.9142	137.984	495.854	8.90222	2408.94	8.90222	608.912	835.918	211.873	2.67067	239.47	976.573	192.288	4.45111	8.012	364.101
CHTN24T	6.7348	1.22451	39.1843	41.0211	364.904	66.1235	614.704	47.7559	434.089	3766.59	286.535	326.332	622.051	17617	967.975	368.577	128.573	3.67353	16.5309	15.3064	222.248	5.51029	905.525	1084.92	53.8784	54.4907	113.879	255.31	156.125	2.44902	71.6338	1.22451	11.6328	42.8578	34.2863	857.157	4.28578	2190.04	23.8779	811.238	29.3882	137.145	4.28578	383.271	944.709	101.634	2.44902	12.2451	462.865
CHTN27T	5.42436	461.071	94.9263	120.692	438.017	122.048	1406.27	66.4484	339.022	1027.92	678.045	534.299	1254.38	24076	1084.87	117.98	13.5609	6.78045	6.78045	50.1753	237.316	4.06827	216.974	1632.73	84.0776	75.941	74.5849	206.126	131.541	18.9853	1292.35	8.13654	46.1071	40.6827	6.78045	1398.13	17.6292	1358.8	63.7362	1686.98	5.42436	202.057	2.71218	250.877	665.84	123.404	4.06827	16.2731	482.768
CHTN2T	7.13751	3.56875	121.932	29.7396	298.586	84.4605	571.595	110.037	1218.13	2492.18	399.7	362.229	1001.04	14585.5	377.693	22.0073	46.3938	5.94792	14.275	17.249	211.746	1.78438	714.346	1052.78	104.683	50.5574	126.691	206.988	95.7616	4.16355	51.7469	8.92189	29.7396	36.8771	49.9626	819.624	4.75834	1924.75	28.55	408.622	109.442	131.449	4.16355	352.712	847.579	118.364	6.54272	4.75834	657.84
CHTN35T	7.32246	220.406	56.383	123.017	322.188	25.6286	962.172	7.32246	545.524	1793.27	1736.89	508.911	781.307	19190	5212.86	43.2025	41.738	7.32246	8.78696	37.3446	266.538	5.12572	702.957	848.674	47.596	76.1536	16.1094	178.668	119.356	5.12572	76.1536	5.12572	23.4319	12.4482	7.32246	935.811	11.7159	2910.68	35.1478	336.101	4.39348	134.733	6.59022	253.357	607.764	146.449	5.12572	7.32246	422.506
CHTN46T	9.61743	5.61017	98.5787	179.525	926.479	165.901	401.528	136.247	331.801	2392.34	345.426	336.61	890.414	29204.1	427.174	40.0726	50.4915	6.41162	26.4479	40.8741	1023.45	5.61017	258.068	1248.66	283.714	159.489	234.024	254.06	488.085	6.41162	662.801	7.21307	77.7409	149.07	14.4261	737.336	25.6465	1008.23	80.1453	839.121	48.8886	262.876	3.20581	504.915	794.239	92.9685	5.61017	35.2639	464.041
CHTN48T	10.9511	666.332	316.74	106.141	400.979	90.9784	981.387	161.739	542.501	3817.72	269.566	326.848	694.974	35557.4	289.783	42.1196	43.8044	8.42392	21.0598	32.8533	322.636	9.26632	577.881	1078.26	69.9186	75.8153	179.43	215.652	108.669	5.89675	80.8697	12.6359	38.7501	45.4892	42.962	529.865	10.9511	1622.45	29.4837	540.816	115.408	284.729	9.26632	365.598	1322.56	226.604	6.73914	11.7935	448.995
CHTN74T	8.81877	10.4222	76.1621	23.2495	496.256	45.6972	619.719	21.6461	1019.77	1886.41	3498.65	610.9	899.514	30102.5	14989.5	52.1109	98.6098	8.01706	17.6375	22.4478	390.431	8.81877	492.248	904.324	68.9467	132.281	97.8081	161.945	198.823	4.81024	45.6972	5.61194	16.0341	29.6631	20.0427	565.203	6.41365	2769.09	22.4478	725.544	177.177	214.056	4.81024	536.341	908.333	224.478	8.81877	16.0341	446.55
CHTN8T	12.1334	562.418	75.6553	43.5375	264.793	287.633	708.019	34.259	1009.21	2705.03	2671.49	549.571	994.938	20893.7	3054.76	34.259	61.3807	7.13729	5.70983	29.9766	307.617	4.9961	355.437	1530.95	65.6631	75.6553	62.8081	244.809	134.895	2.85492	70.6592	6.42356	32.1178	44.9649	9.9922	638.074	7.85102	1927.78	52.1022	564.56	10.7059	209.123	3.56864	252.66	1030.62	143.459	4.28237	7.13729	996.365
CHTN90T	8.73071	2.18268	152.787	56.0221	418.347	163.701	732.652	51.6567	494.013	2550.1	1426.74	452.542	862.885	18426.2	3786.95	18.189	42.926	6.54803	23.2819	25.4646	408.161	6.54803	867.978	1427.47	66.9355	84.3969	130.233	238.639	116.409	2.18268	42.1984	7.27559	24.0095	37.8331	29.1024	755.934	16.7339	1615.91	58.2047	724.649	32.0126	211.72	2.18268	245.187	1190.29	154.243	6.54803	7.27559	622.791
CHTN91T	8.69501	214.27	724.17	37.2643	422.95	245.324	638.462	58.3808	1333.44	1416.04	873.849	527.29	819.194	24123.1	1468.84	214.891	129.804	6.83179	35.4011	23.6007	305.568	5.58965	827.268	1270.09	39.7486	74.5287	144.71	91.2976	124.214	2.48429	42.2329	61.4862	9.31608	24.2218	42.2329	431.645	8.69501	2557.58	11.1793	565.176	365.812	180.732	2.48429	250.913	978.81	241.597	12.4214	9.31608	458.351
CHTN92T	15.2107	7.60535	294.327	40.3084	1130.16	215.992	685.242	85.9405	965.119	8363.61	1115.71	371.902	806.928	20782.4	2058.01	54.7585	101.912	9.88696	28.9003	30.4214	692.848	5.32375	649.497	1470.88	71.4903	135.375	297.369	168.839	191.655	6.84482	99.6301	9.88696	101.151	80.6167	36.5057	589.415	10.6475	2435.23	23.5766	612.231	785.633	249.456	9.12642	327.791	1147.65	142.981	15.2107	6.08428	573.444
MHBC28T	9.31309	176.949	35.1828	69.3308	414.95	287.671	444.959	23.8001	779.195	836.109	762.639	546.368	729.525	23635.6	1157.93	102.444	31.0436	5.17394	10.3479	27.9393	184.192	4.13915	363.211	2067.51	42.4263	34.148	47.6002	275.254	93.1309	6.20873	131.418	3.10436	27.9393	214.201	10.3479	563.959	5.17394	1439.39	37.2524	371.489	4.13915	99.3396	7.24351	135.557	619.838	120.035	4.13915	25.8697	483.246
MHBC2T	9.58137	7.98448	165.279	54.2944	463.898	130.945	209.992	41.5193	2134.25	3394.2	566.099	820.804	957.339	19237	1235.2	71.8603	194.821	5.58913	19.9612	23.155	255.503	2.39534	360.898	1946.62	47.1084	66.2712	103	271.472	99.0075	7.18603	405.611	5.58913	87.0308	82.2401	14.3721	710.619	8.78293	1545.79	42.3177	551.727	19.9612	189.232	3.99224	252.31	906.238	101.403	8.78293	15.1705	418.387
MHBC31T	12.6967	505.559	429.379	41.5528	2277.33	76.1802	607.133	21.9307	1917.2	984.571	898.003	462.852	814.897	30275.9	567.889	110.808	42.7071	11.5425	42.7071	45.0156	431.688	8.07972	513.639	1395.48	54.2495	65.792	54.2495	138.509	479.012	8.07972	30.0104	24.2392	10.3882	23.0849	241.237	567.889	8.07972	2113.42	20.7764	602.516	906.083	195.067	3.46274	257.397	1639.03	152.36	10.3882	3.46274	834.519
MHBC33T	10.5492	278.801	748.994	45.9644	251.674	170.294	487.524	174.816	1079.03	2072.92	2036	559.862	1086.57	20259	1422.64	179.337	100.218	12.0562	46.7179	31.6476	458.891	8.28867	760.297	1201.86	53.4996	91.1754	340.589	63.2953	316.476	7.53515	82.8867	15.8238	27.1266	42.9504	174.062	444.574	15.8238	2872.4	13.5633	496.567	718.1	192.9	6.02812	415.94	937.373	139.4	6.78164	6.78164	401.624
MHBC3T	14.1161	470.871	995.182	33.2736	214.766	287.363	653.372	63.5222	1619.31	916.535	379.117	490.029	818.731	32559.7	715.886	146.202	81.6715	14.1161	27.2238	31.257	297.445	8.06632	618.082	1282.54	40.3316	89.7378	155.277	89.7378	235.94	3.02487	58.4808	43.3565	38.315	14.1161	160.318	460.788	11.0912	2699.19	21.1741	581.783	307.528	232.915	6.04974	195.608	1352.12	204.683	26.2155	5.04145	660.43
[truncated: 530 more columns]
